# Supplementary material for: Two newly recognized species of Hemidactylus (Squamata, Gekkonidae) from the Arabian Peninsula and Sinai, Egypt
Source: Zookeys. 2013 Nov 25;(355):79–107. doi: 10.3897/zookeys.355.6190 (PMC3867190; doi:10.3897/zookeys.355.6190)
Supplement: XML Treatment for Hemidactylus granosus [file zookeys.355.6190-treatment1.xml]

<!DOCTYPE tp:taxon-treatment
  PUBLIC "-//TaxonX//DTD Taxonomic Treatment Publishing DTD v0 20100105//EN" "tax-treatment-NSO.dtd">
<tp:taxon-treatment xmlns:tp="http://www.plazi.org/taxpub"><tp:treatment-meta><mixed-citation publication-type="journal"><person-group><name><surname>Šmíd</surname><given-names>Jiří</given-names></name><name><surname>Moravec</surname><given-names>Jiří</given-names></name><name><surname>Kratochvíl</surname><given-names>Lukáš</given-names></name><name><surname>Gvoždík</surname><given-names>Václav</given-names></name><name><surname>Nasher</surname><given-names>Abdul Karim</given-names></name><name><surname>Busais</surname><given-names>Salem M.</given-names></name><name><surname>Wilms</surname><given-names>Thomas</given-names></name><name><surname>Shobrak</surname><given-names>Mohammed Y.</given-names></name><name><surname>Carranza</surname><given-names>Salvador</given-names></name></person-group><article-title>Two newly recognized species of <italic>Hemidactylus</italic> (Squamata, Gekkonidae) from the Arabian Peninsula and Sinai, Egypt</article-title><source>Zookeys</source><day>25</day><month>11</month><year>2013</year><volume>2013</volume><issue>355</issue><fpage>79</fpage><lpage>107</lpage><pub-id pub-id-type="doi">10.3897/zookeys.355.6190</pub-id></mixed-citation></tp:treatment-meta><tp:nomenclature><label>Redescription of</label><tp:taxon-name>
                        <tp:taxon-name-part taxon-name-part-type="genus">Hemidactylus</tp:taxon-name-part>
                        <tp:taxon-name-part taxon-name-part-type="species">granosus</tp:taxon-name-part>
                        <object-id xmlns:xlink="http://www.w3.org/1999/xlink" xlink:type="simple">http://species-id.net/wiki/Hemidactylus_granosus</object-id>
                    </tp:taxon-name><tp:taxon-authority>Heyden, 1827</tp:taxon-authority><xref ref-type="fig" rid="F4">Figs 4</xref><xref ref-type="fig" rid="F5">, 5</xref><tp:nomenclature-citation-list><tp:nomenclature-citation><tp:taxon-name>Hemidactylus granosus</tp:taxon-name><comment> Heyden, 1827: p. 17; tab. 5, fig. 1. Lectotype SMF 8723 designated by <xref ref-type="bibr" rid="B32">Mertens (1967)</xref>; collected by E. Rüppell 1827.</comment></tp:nomenclature-citation><tp:nomenclature-citation><tp:taxon-name>Hemidactylus turcicus</tp:taxon-name><comment> (Linnaeus, 1758) – <xref ref-type="bibr" rid="B8">Boettger (1893</xref>: 29; part.); <xref ref-type="bibr" rid="B2">Anderson (1898</xref>: 80; part.); <xref ref-type="bibr" rid="B41">Salvador (1981</xref>: 84; part.); <xref ref-type="bibr" rid="B5">Baha El Din (2006</xref>: 66; part.).</comment></tp:nomenclature-citation><tp:nomenclature-citation><tp:taxon-name>Hemidactylus turcicus turcicus</tp:taxon-name><comment> (Linnaeus, 1758) – <xref ref-type="bibr" rid="B31">Loveridge (1947</xref>: 143; part.); <xref ref-type="bibr" rid="B33">Mertens and Wermuth (1960</xref>: 79; part.); <xref ref-type="bibr" rid="B6">Baha El Din (2005</xref>: 19; part.); <xref ref-type="bibr" rid="B32">Mertens (1967</xref>: 55).</comment></tp:nomenclature-citation><tp:nomenclature-citation><tp:taxon-name>Hemidactylus verrucosus</tp:taxon-name><comment> (Cuvier, 1829 [<italic>corr</italic>. <italic><tp:taxon-name>Hemidactylus verrucosus</tp:taxon-name></italic> Gray, 1831]) – <xref ref-type="bibr" rid="B40">Rüppell (1845</xref>: 300; part.).</comment></tp:nomenclature-citation><tp:nomenclature-citation><tp:taxon-name>Hemidactylus</tp:taxon-name><comment> sp. 1 – <xref ref-type="bibr" rid="B35">Moravec et al. (2011</xref>: 24); <xref ref-type="bibr" rid="B13">Carranza and Arnold (2012</xref>: 17); <xref ref-type="bibr" rid="B44">Šmíd et al. (2013</xref>: 3).</comment></tp:nomenclature-citation><tp:nomenclature-citation><tp:taxon-name>Hemidactylus granosus</tp:taxon-name><comment> Terra typica (<xref ref-type="bibr" rid="B26">Heyden 1827</xref>): “Egypten, Arabien, und Abyssinien”.</comment></tp:nomenclature-citation><tp:nomenclature-citation><tp:taxon-name>Hemidactylus granosus</tp:taxon-name><comment> Terra typica restricta [by lectotype designation by <xref ref-type="bibr" rid="B32">Mertens (1967)</xref>]: “Arabia petraea” = Sinai, Egypt.</comment></tp:nomenclature-citation></tp:nomenclature-citation-list></tp:nomenclature><tp:treatment-sec sec-type="Material examined"><title>Material examined.</title><p>SMF 8723 (lectotype, adult male), Petr. Arabica [Arabia petraea], collected by E. Rüppell in 1827 (MorphoBank <ext-link xmlns:xlink="http://www.w3.org/1999/xlink" ext-link-type="uri" xlink:href="http://morphobank.org/index.php/Projects/Media/id/305565/project_id/1006" xlink:type="simple">M305565</ext-link>–<ext-link xmlns:xlink="http://www.w3.org/1999/xlink" ext-link-type="uri" xlink:href="http://morphobank.org/index.php/Projects/Media/id/305594/project_id/1006" xlink:type="simple">M305594</ext-link>); NMP6V 70163/1 (adult female, MorphoBank <ext-link xmlns:xlink="http://www.w3.org/1999/xlink" ext-link-type="uri" xlink:href="http://morphobank.org/index.php/Projects/Media/id/305520/project_id/1006" xlink:type="simple">M305520</ext-link>–<ext-link xmlns:xlink="http://www.w3.org/1999/xlink" ext-link-type="uri" xlink:href="http://morphobank.org/index.php/Projects/Media/id/305528/project_id/1006" xlink:type="simple">M305528</ext-link>), NMP6V 70163/2 (adult male, MorphoBank <ext-link xmlns:xlink="http://www.w3.org/1999/xlink" ext-link-type="uri" xlink:href="http://morphobank.org/index.php/Projects/Media/id/305529/project_id/1006" xlink:type="simple">M305529</ext-link>–<ext-link xmlns:xlink="http://www.w3.org/1999/xlink" ext-link-type="uri" xlink:href="http://morphobank.org/index.php/Projects/Media/id/305542/project_id/1006" xlink:type="simple">M305542</ext-link>), NMP6V 70163/3–4 (adult females, MorphoBank <ext-link xmlns:xlink="http://www.w3.org/1999/xlink" ext-link-type="uri" xlink:href="http://morphobank.org/index.php/Projects/Media/id/305543/project_id/1006" xlink:type="simple">M305543</ext-link>–<ext-link xmlns:xlink="http://www.w3.org/1999/xlink" ext-link-type="uri" xlink:href="http://morphobank.org/index.php/Projects/Media/id/305554/project_id/1006" xlink:type="simple">M305554</ext-link>, <ext-link xmlns:xlink="http://www.w3.org/1999/xlink" ext-link-type="uri" xlink:href="http://morphobank.org/index.php/Projects/Media/id/305555/project_id/1006" xlink:type="simple">M305555</ext-link>–<ext-link xmlns:xlink="http://www.w3.org/1999/xlink" ext-link-type="uri" xlink:href="http://morphobank.org/index.php/Projects/Media/id/305564/project_id/1006" xlink:type="simple">M305564</ext-link>), Egypt, South Sinai governorate, Sharm el-Sheikh (<named-content xmlns:xlink="http://www.w3.org/1999/xlink" content-type="dwc:verbatimCoordinates" xlink:type="simple">27.885°N, 34.317°E</named-content>), ca. 30 m a.s.l., collected by R. Kovář and R. Víta in 1996; ZFMK 94084, ZFMK 94085 (adult females, MorphoBank <ext-link xmlns:xlink="http://www.w3.org/1999/xlink" ext-link-type="uri" xlink:href="http://morphobank.org/index.php/Projects/Media/id/305744/project_id/1006" xlink:type="simple">M305744</ext-link>–<ext-link xmlns:xlink="http://www.w3.org/1999/xlink" ext-link-type="uri" xlink:href="http://morphobank.org/index.php/Projects/Media/id/305760/project_id/1006" xlink:type="simple">M305760</ext-link>, <ext-link xmlns:xlink="http://www.w3.org/1999/xlink" ext-link-type="uri" xlink:href="http://morphobank.org/index.php/Projects/Media/id/305761/project_id/1006" xlink:type="simple">M305761</ext-link>–<ext-link xmlns:xlink="http://www.w3.org/1999/xlink" ext-link-type="uri" xlink:href="http://morphobank.org/index.php/Projects/Media/id/305775/project_id/1006" xlink:type="simple">M305775</ext-link>), Saudi Arabia, Tabuk province, Al Wajh (<named-content xmlns:xlink="http://www.w3.org/1999/xlink" content-type="dwc:verbatimCoordinates" xlink:type="simple">26.2076°N, 36.4976°E</named-content>), 5 m a.s.l., 31. V. 2012; ZFMK 94086 (adult female, MorphoBank <ext-link xmlns:xlink="http://www.w3.org/1999/xlink" ext-link-type="uri" xlink:href="http://morphobank.org/index.php/Projects/Media/id/305778/project_id/1006" xlink:type="simple">M305778</ext-link>–<ext-link xmlns:xlink="http://www.w3.org/1999/xlink" ext-link-type="uri" xlink:href="http://morphobank.org/index.php/Projects/Media/id/305791/project_id/1006" xlink:type="simple">M305791</ext-link>), ZFMK 94088, ZFMK 94089 (adult males, <ext-link xmlns:xlink="http://www.w3.org/1999/xlink" ext-link-type="uri" xlink:href="http://morphobank.org/index.php/Projects/Media/id/305793/project_id/1006" xlink:type="simple">M305793</ext-link>–<ext-link xmlns:xlink="http://www.w3.org/1999/xlink" ext-link-type="uri" xlink:href="http://morphobank.org/index.php/Projects/Media/id/305799/project_id/1006" xlink:type="simple">M305799</ext-link>, <ext-link xmlns:xlink="http://www.w3.org/1999/xlink" ext-link-type="uri" xlink:href="http://morphobank.org/index.php/Projects/Media/id/305807/project_id/1006" xlink:type="simple">M305807</ext-link>, <ext-link xmlns:xlink="http://www.w3.org/1999/xlink" ext-link-type="uri" xlink:href="http://morphobank.org/index.php/Projects/Media/id/305822/project_id/1006" xlink:type="simple">M305822</ext-link>–<ext-link xmlns:xlink="http://www.w3.org/1999/xlink" ext-link-type="uri" xlink:href="http://morphobank.org/index.php/Projects/Media/id/305827/project_id/1006" xlink:type="simple">M305827</ext-link>, <ext-link xmlns:xlink="http://www.w3.org/1999/xlink" ext-link-type="uri" xlink:href="http://morphobank.org/index.php/Projects/Media/id/305828/project_id/1006" xlink:type="simple">M305828</ext-link>–<ext-link xmlns:xlink="http://www.w3.org/1999/xlink" ext-link-type="uri" xlink:href="http://morphobank.org/index.php/Projects/Media/id/305841/project_id/1006" xlink:type="simple">M305841</ext-link>), Saudi Arabia, Tabuk province, 15 km S of Al Wajh (<named-content xmlns:xlink="http://www.w3.org/1999/xlink" content-type="dwc:verbatimCoordinates" xlink:type="simple">26.1226°N, 36.5689°E</named-content>), 25 m a.s.l., 31. V. 2012; TUZC-R10 (adult female, MorphoBank <ext-link xmlns:xlink="http://www.w3.org/1999/xlink" ext-link-type="uri" xlink:href="http://morphobank.org/index.php/Projects/Media/id/305728/project_id/1006" xlink:type="simple">M305728</ext-link>–<ext-link xmlns:xlink="http://www.w3.org/1999/xlink" ext-link-type="uri" xlink:href="http://morphobank.org/index.php/Projects/Media/id/305743/project_id/1006" xlink:type="simple">M305743</ext-link>), Saudi Arabia, Hail province, 180 km N of Hail (<named-content xmlns:xlink="http://www.w3.org/1999/xlink" content-type="dwc:verbatimCoordinates" xlink:type="simple">26.8831°N, 40.0874°E</named-content>), 1020 m a.s.l., 30. V. 2012; IBES10183, TUZC-R11 (adult males, MorphoBank <ext-link xmlns:xlink="http://www.w3.org/1999/xlink" ext-link-type="uri" xlink:href="http://morphobank.org/index.php/Projects/Media/id/305656/project_id/1006" xlink:type="simple">M305656</ext-link>–<ext-link xmlns:xlink="http://www.w3.org/1999/xlink" ext-link-type="uri" xlink:href="http://morphobank.org/index.php/Projects/Media/id/305671/project_id/1006" xlink:type="simple">M305671</ext-link>, <ext-link xmlns:xlink="http://www.w3.org/1999/xlink" ext-link-type="uri" xlink:href="http://morphobank.org/index.php/Projects/Media/id/305688/project_id/1006" xlink:type="simple">M305688</ext-link>–<ext-link xmlns:xlink="http://www.w3.org/1999/xlink" ext-link-type="uri" xlink:href="http://morphobank.org/index.php/Projects/Media/id/305701/project_id/1006" xlink:type="simple">M305701</ext-link>), ZFMK 94090,IBES10344 (adult females, MorphoBank <ext-link xmlns:xlink="http://www.w3.org/1999/xlink" ext-link-type="uri" xlink:href="http://morphobank.org/index.php/Projects/Media/id/305672/project_id/1006" xlink:type="simple">M305672</ext-link>–<ext-link xmlns:xlink="http://www.w3.org/1999/xlink" ext-link-type="uri" xlink:href="http://morphobank.org/index.php/Projects/Media/id/305687/project_id/1006" xlink:type="simple">M305687</ext-link>, <ext-link xmlns:xlink="http://www.w3.org/1999/xlink" ext-link-type="uri" xlink:href="http://morphobank.org/index.php/Projects/Media/id/305702/project_id/1006" xlink:type="simple">M305702</ext-link>–<ext-link xmlns:xlink="http://www.w3.org/1999/xlink" ext-link-type="uri" xlink:href="http://morphobank.org/index.php/Projects/Media/id/305717/project_id/1006" xlink:type="simple">M305717</ext-link>), Saudi Arabia, Makkah province, 30 km NE of Alhawiyah (<named-content xmlns:xlink="http://www.w3.org/1999/xlink" content-type="dwc:verbatimCoordinates" xlink:type="simple">21.6244°N, 40.7094°E</named-content>), 1295 m a.s.l., 28. V. 2012; IBES10150, IBES10363 (adult males, MorphoBank <ext-link xmlns:xlink="http://www.w3.org/1999/xlink" ext-link-type="uri" xlink:href="http://morphobank.org/index.php/Projects/Media/id/305615/project_id/1006" xlink:type="simple">M305615</ext-link>–<ext-link xmlns:xlink="http://www.w3.org/1999/xlink" ext-link-type="uri" xlink:href="http://morphobank.org/index.php/Projects/Media/id/305628/project_id/1006" xlink:type="simple">M305628</ext-link>, <ext-link xmlns:xlink="http://www.w3.org/1999/xlink" ext-link-type="uri" xlink:href="http://morphobank.org/index.php/Projects/Media/id/305643/project_id/1006" xlink:type="simple">M305643</ext-link>–<ext-link xmlns:xlink="http://www.w3.org/1999/xlink" ext-link-type="uri" xlink:href="http://morphobank.org/index.php/Projects/Media/id/305655/project_id/1006" xlink:type="simple">M305655</ext-link>), ZFMK 94091 (adult female, MorphoBank <ext-link xmlns:xlink="http://www.w3.org/1999/xlink" ext-link-type="uri" xlink:href="http://morphobank.org/index.php/Projects/Media/id/305629/project_id/1006" xlink:type="simple">M305629</ext-link>–<ext-link xmlns:xlink="http://www.w3.org/1999/xlink" ext-link-type="uri" xlink:href="http://morphobank.org/index.php/Projects/Media/id/305642/project_id/1006" xlink:type="simple">M305642</ext-link>), Saudi Arabia, Makkah province, 20 km S of Ashayrah (<named-content xmlns:xlink="http://www.w3.org/1999/xlink" content-type="dwc:verbatimCoordinates" xlink:type="simple">21.6022°N, 40.6911°E</named-content>), 1316 m a.s.l.,  28. V. 2012. All Saudi specimens were collected by M. Shobrak, S. Carranza and T. Wilms.</p></tp:treatment-sec><tp:treatment-sec sec-type="Referred material"><title>Referred material.</title><p>SMB 10660, Egypt, Suez governorate, Ayoun Musa (<named-content xmlns:xlink="http://www.w3.org/1999/xlink" content-type="dwc:verbatimCoordinates" xlink:type="simple">29.875°N, 32.649°E</named-content>), ca. 12 m a.s.l., collected by S. Baha El Din, date unknown; TUZC-R9, Saudi Arabia, Tabuk province, 72 km N of Umluj (<named-content xmlns:xlink="http://www.w3.org/1999/xlink" content-type="dwc:verbatimCoordinates" xlink:type="simple">25.614°N, 36.9867°E</named-content>), 19 m a.s.l., 31. V. 2012; IBES10001, Saudi Arabia, Riyadh province, Al Ghat (<named-content xmlns:xlink="http://www.w3.org/1999/xlink" content-type="dwc:verbatimCoordinates" xlink:type="simple">26.0545°N, 45.0003°E</named-content>), 776 m a.s.l., 29. V. 2012; ZFMK 94087, TUZC-R8, Saudi Arabia, Tabuk province, 15 km S of Al Wajh (<named-content xmlns:xlink="http://www.w3.org/1999/xlink" content-type="dwc:verbatimCoordinates" xlink:type="simple">26.1226°N, 36.5689°E</named-content>), 25 m a.s.l., 31. V. 2012; ZFMK 87236, Saudi Arabia, Makkah province, Taif National Wildlife Research Center (<named-content xmlns:xlink="http://www.w3.org/1999/xlink" content-type="dwc:verbatimCoordinates" xlink:type="simple">21.25°N, 40.96°E</named-content>), 25. VI. 2007 by T. Wilms. These specimens were used for the molecular analyses only.</p></tp:treatment-sec><tp:treatment-sec sec-type="Status and nomenclature"><title>Status and nomenclature.</title><p><xref ref-type="bibr" rid="B26">Heyden (1827)</xref> described <italic><tp:taxon-name>Hemidactylus granosus</tp:taxon-name></italic> as a new species occurring in Egypt, Arabia and Abyssinia (Ethiopia and Eritrea). Although not explicitly mentioned by the author, the description was apparently based on four specimens collected by Rüppell currently deposited in the Senckenberg Naturmuseum Frankfurt (collection numbers SMF 8723–8726). Heyden did not diagnose the new species against <italic><tp:taxon-name>Hemidactylus turcicus</tp:taxon-name></italic> (Linnaeus, 1758) and in respect to our today’s knowledge on the morphological variation in <italic><tp:taxon-name>Hemidactylus</tp:taxon-name></italic> the description of <italic><tp:taxon-name>Hemidactylus granosus</tp:taxon-name></italic> is very general. Traditionally, <italic><tp:taxon-name>Hemidactylus turcicus</tp:taxon-name></italic> has been considered a common species widely distributed across the Mediterranean and the Middle East. As the general diagnostic characters of <italic><tp:taxon-name>Hemidactylus granosus</tp:taxon-name></italic> given by <xref ref-type="bibr" rid="B26">Heyden (1827)</xref> were also applicable to <italic><tp:taxon-name>Hemidactylus turcicus</tp:taxon-name></italic> at that time, the name <italic><tp:taxon-name>Hemidactylus granosus</tp:taxon-name></italic> Heyden, 1827 was considered its junior synonym (e.g. <xref ref-type="bibr" rid="B9">Boulenger 1885</xref>, <xref ref-type="bibr" rid="B31">Loveridge 1947</xref>, <xref ref-type="bibr" rid="B33">Mertens and Wermuth 1960</xref>, <xref ref-type="bibr" rid="B32">Mertens 1967</xref>, <xref ref-type="bibr" rid="B41">Salvador 1981</xref>, <xref ref-type="bibr" rid="B5">Baha El Din 2006</xref>).</p><p>Recent examination (by JŠ) of four specimens collected by Rüppell (SMF 8723–8726) has shown that one of them [SMF 8723 designated by <xref ref-type="bibr" rid="B32">Mertens (1967)</xref> as lectotype of <italic><tp:taxon-name>Hemidactylus granosus</tp:taxon-name></italic>; for description see below] corresponds morphologically to <italic><tp:taxon-name>Hemidactylus</tp:taxon-name></italic> sp. 1 from Sinai. The other three specimens from this series morphologically correspond to <italic><tp:taxon-name>Hemidactylus robustus</tp:taxon-name></italic> Heyden, 1827 (SMF 8725, 8726) and <italic><tp:taxon-name>Hemidactylus</tp:taxon-name></italic> cf. <italic>granosus</italic> (SMF 8724), an animal superficially resembling <italic><tp:taxon-name>Hemidactylus granosus</tp:taxon-name></italic> but differing from the members of the ‘<italic><tp:taxon-name>Hemidactylus saba</tp:taxon-name></italic> species group’ in several important characters (see below). These findings lead to the conclusion that <italic><tp:taxon-name>Hemidactylus granosus</tp:taxon-name></italic> Heyden, 1827 is a valid taxon and needs to be resurrected from the synonymy of <italic><tp:taxon-name>Hemidactylus turcicus</tp:taxon-name></italic>. In the light of current knowledge, the range of <italic><tp:taxon-name>Hemidactylus turcicus</tp:taxon-name></italic> does not include a large part of Egypt, being restricted mostly to northern Egypt including Sinai and its Red Sea coast. The species is also missing in Arabia (sensu lato) and Ethiopia (<xref ref-type="bibr" rid="B12">Carranza and Arnold 2006</xref>; <xref ref-type="bibr" rid="B35">Moravec et al. 2011</xref>; <xref ref-type="bibr" rid="B36">Rato et al. 2011</xref>; <xref ref-type="bibr" rid="B44">Šmíd et al. 2013</xref>).</p></tp:treatment-sec><tp:treatment-sec sec-type="Diagnosis"><title>Diagnosis.</title><p><italic><tp:taxon-name>Hemidactylus granosus</tp:taxon-name></italic> is a member of the ‘<italic><tp:taxon-name>Hemidactylus saba</tp:taxon-name></italic> species group’ within the Arabian radiation of the Arid clade as evidenced by the mtDNA and nDNA analyses. The species has the following combination of molecular and morphological characters: (1) Uncorrected genetic distance from <italic><tp:taxon-name>Hemidactylus saba</tp:taxon-name></italic>: 9.9–10.2% in <italic>12S</italic>, 14.5–15.5% in <italic>cytb</italic>; from <italic><tp:taxon-name>Hemidactylus</tp:taxon-name></italic> sp. 4: 10.2–12.3% in <italic>12S</italic>, 11.2–13.5% in <italic>cytb</italic>; (2) small size, SVL 39.0–53.2 mm in males, 40.6–53.3 mm in females; (3) rather elongated head, head length 24–28% of SVL, head width 68–86% of head length, head depth 33–47% of head length; (4) tail length 107–130% of SVL; (5) uppermost nasals separated by a small shield in 89% of specimens; (6) large anterior postmentals in wide mutual contact, and always in contact with the 1<sup>st</sup> and 2<sup>nd</sup> lower labial; (7) 9–11 upper labials; (8) 7–9 lower labials; (9) 14–15 longitudinal rows of enlarged, subtriangular, distinctly keeled dorsal tubercles; (10) 7–8 lamellae under the 1<sup>st</sup> toe and 10–13 under the 4<sup>th</sup> toe; (11) ca. 6–8 tail segments bearing 6 pointed tubercles; (12) 4–7 preanal pores in males forming a continuous row on the left and right side; (13) subcaudals enlarged; (14) in life, dorsum pale buff with dark brown spots tending to form transverse bands or X-shaped markings, dark horizontal stripe in prefrontal and temporal region, tail with ca. 10–13 dark brown transverse bands, venter white.</p></tp:treatment-sec><tp:treatment-sec sec-type="Description of the lectotype"><title>Description of the lectotype.</title><p>SMF 8723, adult male [erroneously determined as female by <xref ref-type="bibr" rid="B32">Mertens (1967)</xref>]. Head and body moderately depressed (<xref ref-type="fig" rid="F4">Fig. 4</xref>). Upper labials (10/10), lower labials (8/7). Nostril between rostral, three subequal nasals and in punctual contact with first upper labial. Uppermost nasals separated by a small inserted scale. Mental triangular, as long as wide. Anterior postmentals long, in a broad contact with each other, both in contact with the 1<sup>st</sup> and 2<sup>nd</sup> lower labial reaching in about one fourth of the width of the 2<sup>nd</sup> labial. Second postmentals almost round, touching only the 2<sup>nd</sup> lower labial (<xref ref-type="fig" rid="F5">Fig. 5</xref>). Two enlarged scales behind each second postmental, the lateral ones in contact with the 3<sup>rd</sup> lower labial. Eye moderate (E/HL=0.26). Head long, distinctly separated from body by a slender neck. Crescent-shaped ear opening. Interorbital region, crown of head and temporal area above the level of ear opening covered by round smooth tubercles. Dorsal region of the specimen is slightly scarred so it is not possible to count the enlarged tubercles on both sides precisely, but there are seven longitudinal rows of large, keeled and caudally pointed tubercles on the left side from which we infer there were originally 14 rows on both sides together. Lower arms, thighs and lower legs with prominent tubercles without keels. Tail original with 6 segments bearing 6 pointed tubercles, broken into three pieces, subcaudals enlarged from just after the hemipenial bulges. Lamellae under the 1<sup>st</sup> toe 7/7, lamellae under the 4<sup>th</sup> toe 11/11. Four preanal pores in a continuous row. No femoral pores or enlarged femoral scales. Colour (in alcohol) faded due to long fixation.</p><fig id="F4" position="float" orientation="portrait"><label>Figure 4.</label><caption><p>Male lectotype of <italic><tp:taxon-name>Hemidactylus granosus</tp:taxon-name></italic> (SMF 8723) from Sinai, Egypt. General habitus, lateral and ventral view of the head, precloacal region with preanal pores, right hind leg. Scale refers to the uppermost picture only.</p></caption><graphic xmlns:xlink="http://www.w3.org/1999/xlink" xlink:href="ZooKeys-355-079-g004.jpg" position="float" orientation="portrait" xlink:type="simple"/></fig><fig id="F5" position="float" orientation="portrait"><label>Figure 5.</label><caption><p>Schematic drawing of the chin region of the lectotype and a new specimen from Sinai of <italic><tp:taxon-name>Hemidactylus granosus</tp:taxon-name></italic>, the holotype of <italic><tp:taxon-name>Hemidactylus ulii</tp:taxon-name></italic> sp. n., and <italic><tp:taxon-name>Hemidactylus turcicus</tp:taxon-name></italic> from Sinai.</p></caption><graphic xmlns:xlink="http://www.w3.org/1999/xlink" xlink:href="ZooKeys-355-079-g005.jpg" position="float" orientation="portrait" xlink:type="simple"/></fig><p>Measurements (in mm): SVL 51.5, HL 12.9, HW 9.8, HD 6.0, E 3.3, AG 23.7.</p><p>Paralectotype SMF 8724 differs from other individuals of <italic><tp:taxon-name>Hemidactylus granosus</tp:taxon-name></italic> in having relatively high head (HD 50% of HL), lower number of lower labials (6), uppermost nasals in wide contact, first postmentals in contact with 1<sup>st</sup> lower labials, and 2 preanal pores.</p></tp:treatment-sec><tp:treatment-sec sec-type="Comparison"><title>Comparison.</title><p><italic><tp:taxon-name>Hemidactylus granosus</tp:taxon-name></italic> can be distinguished from other member of the ‘<italic><tp:taxon-name>Hemidactylus saba</tp:taxon-name></italic> species group’ and from other congeners distributed in Sinai and the Red Sea coast by the following set of characters (see also <xref ref-type="table" rid="T2">Table 2</xref>).</p><table-wrap id="T2" position="float" orientation="portrait"><label>Table 2.</label><caption><p>Morphological comparison among members of the ‘<italic><tp:taxon-name>Hemidactylus saba</tp:taxon-name></italic> species group’ and with other <italic><tp:taxon-name>Hemidactylus</tp:taxon-name></italic> species from Sinai and SW Yemen. The values are given as follows: sample size, mean ± standard deviation above, min. – max. value below.</p></caption><table><tbody><tr><th rowspan="2" colspan="1">Species / Character</th><th rowspan="1" colspan="6"><italic><tp:taxon-name>Hemidactylus saba</tp:taxon-name></italic> species group</th><th rowspan="2" colspan="2"><italic><tp:taxon-name>Hemidactylus robustus</tp:taxon-name></italic></th><th rowspan="2" colspan="2"><italic><tp:taxon-name>Hemidactylus turcicus</tp:taxon-name></italic></th><th rowspan="2" colspan="2"><italic><tp:taxon-name>Hemidactylus mindiae</tp:taxon-name></italic></th><th rowspan="2" colspan="2"><italic><tp:taxon-name>Hemidactylus jumailiae</tp:taxon-name></italic></th><th rowspan="2" colspan="2"><italic><tp:taxon-name>Hemidactylus yerburii yerburii</tp:taxon-name></italic></th><th rowspan="2" colspan="2"><italic><tp:taxon-name>Hemidactylus yerburii montanus</tp:taxon-name></italic></th></tr><tr><th rowspan="1" colspan="2"><italic><tp:taxon-name>Hemidactylus granosus</tp:taxon-name></italic></th><th rowspan="1" colspan="2"><italic><tp:taxon-name>Hemidactylus saba</tp:taxon-name></italic></th><th rowspan="1" colspan="2"><italic><tp:taxon-name>Hemidactylus ulii</tp:taxon-name></italic> sp. n.</th></tr><tr><td rowspan="2" colspan="1">Upper labials</td><td rowspan="1" colspan="1">18</td><td rowspan="1" colspan="1">9.4 ± 0.5</td><td rowspan="1" colspan="1">3</td><td rowspan="1" colspan="1">9.3 ± 0.8</td><td rowspan="1" colspan="1">10</td><td rowspan="1" colspan="1">9.3 ± 0.8</td><td rowspan="1" colspan="1">27</td><td rowspan="1" colspan="1">9.4 ± 0.7</td><td rowspan="1" colspan="1">33</td><td rowspan="1" colspan="1">8.2 ± 0.5</td><td rowspan="1" colspan="1">5</td><td rowspan="1" colspan="1">10.8 ± 0.8</td><td rowspan="1" colspan="1">18</td><td rowspan="1" colspan="1">9.8 ± 0.7</td><td rowspan="1" colspan="1">51</td><td rowspan="1" colspan="1">10.3 ± 0.7</td><td rowspan="1" colspan="1">57</td><td rowspan="1" colspan="1">10.2 ± 0.7</td></tr><tr><td rowspan="1" colspan="1"/><td rowspan="1" colspan="1">9–11</td><td rowspan="1" colspan="1"/><td rowspan="1" colspan="1">8–10</td><td rowspan="1" colspan="1"/><td rowspan="1" colspan="1">8–10</td><td rowspan="1" colspan="1"/><td rowspan="1" colspan="1">8–11</td><td rowspan="1" colspan="1"/><td rowspan="1" colspan="1">7 - 10</td><td rowspan="1" colspan="1"/><td rowspan="1" colspan="1">10 - 12</td><td rowspan="1" colspan="1"/><td rowspan="1" colspan="1">8–12</td><td rowspan="1" colspan="1"/><td rowspan="1" colspan="1">9–12</td><td rowspan="1" colspan="1"/><td rowspan="1" colspan="1">8–12</td></tr><tr><td rowspan="2" colspan="1">Lower labials</td><td rowspan="1" colspan="1">18</td><td rowspan="1" colspan="1">7.4 ± 0.4</td><td rowspan="1" colspan="1">3</td><td rowspan="1" colspan="1">7.7 ± 0.6</td><td rowspan="1" colspan="1">10</td><td rowspan="1" colspan="1">8.0 ± 0.6</td><td rowspan="1" colspan="1">27</td><td rowspan="1" colspan="1">7.7 ± 0.6</td><td rowspan="1" colspan="1">33</td><td rowspan="1" colspan="1">6.7 ± 0.5</td><td rowspan="1" colspan="1">5</td><td rowspan="1" colspan="1">8.1 ± 0.4</td><td rowspan="1" colspan="1">18</td><td rowspan="1" colspan="1">8.2 ± 0.6</td><td rowspan="1" colspan="1">51</td><td rowspan="1" colspan="1">7.9 ± 0.5</td><td rowspan="1" colspan="1">57</td><td rowspan="1" colspan="1">7.8 ± 0.6</td></tr><tr><td rowspan="1" colspan="1"/><td rowspan="1" colspan="1">7–9</td><td rowspan="1" colspan="1"/><td rowspan="1" colspan="1">7–8</td><td rowspan="1" colspan="1"/><td rowspan="1" colspan="1">7–9</td><td rowspan="1" colspan="1"/><td rowspan="1" colspan="1">6–9</td><td rowspan="1" colspan="1"/><td rowspan="1" colspan="1">6–8</td><td rowspan="1" colspan="1"/><td rowspan="1" colspan="1">7–9</td><td rowspan="1" colspan="1"/><td rowspan="1" colspan="1">7–10</td><td rowspan="1" colspan="1"/><td rowspan="1" colspan="1">6–9</td><td rowspan="1" colspan="1"/><td rowspan="1" colspan="1">6–10</td></tr><tr><td rowspan="1" colspan="1">Nasals in contact (%)</td><td rowspan="1" colspan="1">18</td><td rowspan="1" colspan="1">11</td><td rowspan="1" colspan="1">3</td><td rowspan="1" colspan="1">33.3</td><td rowspan="1" colspan="1">10</td><td rowspan="1" colspan="1">40</td><td rowspan="1" colspan="1">27</td><td rowspan="1" colspan="1">22.2</td><td rowspan="1" colspan="1">33</td><td rowspan="1" colspan="1">21.2</td><td rowspan="1" colspan="1">5</td><td rowspan="1" colspan="1">0</td><td rowspan="1" colspan="1">18</td><td rowspan="1" colspan="1">5.5</td><td rowspan="1" colspan="1">51</td><td rowspan="1" colspan="1">7.8</td><td rowspan="1" colspan="1">57</td><td rowspan="1" colspan="1">5.3</td></tr><tr><td rowspan="1" colspan="1">1<sup>st</sup> postmental in contact with 2<sup>nd</sup> lower labial (%)</td><td rowspan="1" colspan="1">18</td><td rowspan="1" colspan="1">100</td><td rowspan="1" colspan="1">3</td><td rowspan="1" colspan="1">33.3</td><td rowspan="1" colspan="1">10</td><td rowspan="1" colspan="1">100</td><td rowspan="1" colspan="1">27</td><td rowspan="1" colspan="1">70.3</td><td rowspan="1" colspan="1">33</td><td rowspan="1" colspan="1">12.1</td><td rowspan="1" colspan="1">5</td><td rowspan="1" colspan="1">80</td><td rowspan="1" colspan="1">18</td><td rowspan="1" colspan="1">83.3</td><td rowspan="1" colspan="1">51</td><td rowspan="1" colspan="1">98</td><td rowspan="1" colspan="1">57</td><td rowspan="1" colspan="1">89.5</td></tr><tr><td rowspan="2" colspan="1">Rows of dorsal tubercles</td><td rowspan="1" colspan="1">18</td><td rowspan="1" colspan="1">14.1 ± 0.2</td><td rowspan="1" colspan="1">3</td><td rowspan="1" colspan="1">14 ± 0.0</td><td rowspan="1" colspan="1">10</td><td rowspan="1" colspan="1">14.1 ± 1.0</td><td rowspan="1" colspan="1">27</td><td rowspan="1" colspan="1">14.8 ± 1.2</td><td rowspan="1" colspan="1">33</td><td rowspan="1" colspan="1">13.8 ± 0.7</td><td rowspan="1" colspan="1">5</td><td rowspan="1" colspan="1">12.4 ± 0.9</td><td rowspan="1" colspan="1">15</td><td rowspan="1" colspan="1">14 ± 1.4</td><td rowspan="1" colspan="1">46</td><td rowspan="1" colspan="1">15.3 ± 1.1</td><td rowspan="1" colspan="1">53</td><td rowspan="1" colspan="1">15.2 ± 1.2</td></tr><tr><td rowspan="1" colspan="1"/><td rowspan="1" colspan="1">14–15</td><td rowspan="1" colspan="1"/><td rowspan="1" colspan="1">14–14</td><td rowspan="1" colspan="1"/><td rowspan="1" colspan="1">12–16</td><td rowspan="1" colspan="1"/><td rowspan="1" colspan="1">13–18</td><td rowspan="1" colspan="1"/><td rowspan="1" colspan="1">12–16</td><td rowspan="1" colspan="1"/><td rowspan="1" colspan="1">12–14</td><td rowspan="1" colspan="1"/><td rowspan="1" colspan="1">12–16</td><td rowspan="1" colspan="1"/><td rowspan="1" colspan="1">13–18</td><td rowspan="1" colspan="1"/><td rowspan="1" colspan="1">12–18</td></tr><tr><td rowspan="2" colspan="1">Pores</td><td rowspan="1" colspan="1">8</td><td rowspan="1" colspan="1">5.6 ± 1.1</td><td rowspan="1" colspan="1">1</td><td rowspan="1" colspan="1">6</td><td rowspan="1" colspan="1">2</td><td rowspan="1" colspan="1">8 ± 0.0</td><td rowspan="1" colspan="1">9</td><td rowspan="1" colspan="1">6.1 ± 0.8</td><td rowspan="1" colspan="1">13</td><td rowspan="1" colspan="1">7.2 ± 1.4</td><td rowspan="1" colspan="1">1</td><td rowspan="1" colspan="1">4</td><td rowspan="1" colspan="1">9</td><td rowspan="1" colspan="1">7.2 ± 1.1</td><td rowspan="1" colspan="1">23</td><td rowspan="1" colspan="1">13.7 ± 2.2</td><td rowspan="1" colspan="1">27</td><td rowspan="1" colspan="1">11.2 ± 1.1</td></tr><tr><td rowspan="1" colspan="1"/><td rowspan="1" colspan="1">4–7</td><td rowspan="1" colspan="1"/><td rowspan="1" colspan="1"/><td rowspan="1" colspan="1"/><td rowspan="1" colspan="1">8 - 8</td><td rowspan="1" colspan="1"/><td rowspan="1" colspan="1">5–8</td><td rowspan="1" colspan="1"/><td rowspan="1" colspan="1">6–10</td><td rowspan="1" colspan="1"/><td rowspan="1" colspan="1"/><td rowspan="1" colspan="1"/><td rowspan="1" colspan="1">6–9</td><td rowspan="1" colspan="1"/><td rowspan="1" colspan="1">10–18</td><td rowspan="1" colspan="1"/><td rowspan="1" colspan="1">9–13</td></tr><tr><td rowspan="2" colspan="1">Lamellae under 1<sup>st</sup> toe</td><td rowspan="1" colspan="1">18</td><td rowspan="1" colspan="1">7.4 ± 0.5</td><td rowspan="1" colspan="1">3</td><td rowspan="1" colspan="1">8.2 ± 0.3</td><td rowspan="1" colspan="1">10</td><td rowspan="1" colspan="1">5.4 ± 0.5</td><td rowspan="1" colspan="1">27</td><td rowspan="1" colspan="1">6.1 ± 0.5</td><td rowspan="1" colspan="1">32</td><td rowspan="1" colspan="1">6.5 ± 0.5</td><td rowspan="1" colspan="1">5</td><td rowspan="1" colspan="1">6.2 ± 0.3</td><td rowspan="1" colspan="1">18</td><td rowspan="1" colspan="1">6.9 ± 0.7</td><td rowspan="1" colspan="1">51</td><td rowspan="1" colspan="1">6.7 ± 0.4</td><td rowspan="1" colspan="1">57</td><td rowspan="1" colspan="1">6.3 ± 0.4</td></tr><tr><td rowspan="1" colspan="1"/><td rowspan="1" colspan="1">7–8</td><td rowspan="1" colspan="1"/><td rowspan="1" colspan="1">8–9</td><td rowspan="1" colspan="1"/><td rowspan="1" colspan="1">5–6</td><td rowspan="1" colspan="1"/><td rowspan="1" colspan="1">5–8</td><td rowspan="1" colspan="1"/><td rowspan="1" colspan="1">6–7</td><td rowspan="1" colspan="1"/><td rowspan="1" colspan="1">6–7</td><td rowspan="1" colspan="1"/><td rowspan="1" colspan="1">6–8</td><td rowspan="1" colspan="1"/><td rowspan="1" colspan="1">6–8</td><td rowspan="1" colspan="1"/><td rowspan="1" colspan="1">5–7</td></tr><tr><td rowspan="2" colspan="1">Lamellae under 4<sup>th</sup> toe</td><td rowspan="1" colspan="1">18</td><td rowspan="1" colspan="1">11.5 ± 0.7</td><td rowspan="1" colspan="1">3</td><td rowspan="1" colspan="1">11.2 ± 0.3</td><td rowspan="1" colspan="1">10</td><td rowspan="1" colspan="1">8.6 ± 0.5</td><td rowspan="1" colspan="1">27</td><td rowspan="1" colspan="1">10.1 ± 0.7</td><td rowspan="1" colspan="1">32</td><td rowspan="1" colspan="1">9.7 ± 0.6</td><td rowspan="1" colspan="1">5</td><td rowspan="1" colspan="1">10 ± 0.0</td><td rowspan="1" colspan="1">18</td><td rowspan="1" colspan="1">10.9 ± 0.8</td><td rowspan="1" colspan="1">51</td><td rowspan="1" colspan="1">10.4 ± 0.6</td><td rowspan="1" colspan="1">57</td><td rowspan="1" colspan="1">10.2 ± 0.5</td></tr><tr><td rowspan="1" colspan="1"/><td rowspan="1" colspan="1">10 - 13</td><td rowspan="1" colspan="1"/><td rowspan="1" colspan="1">11–12</td><td rowspan="1" colspan="1"/><td rowspan="1" colspan="1">8–9</td><td rowspan="1" colspan="1"/><td rowspan="1" colspan="1">8–12</td><td rowspan="1" colspan="1"/><td rowspan="1" colspan="1">8–11</td><td rowspan="1" colspan="1"/><td rowspan="1" colspan="1">10–10</td><td rowspan="1" colspan="1"/><td rowspan="1" colspan="1">9–12</td><td rowspan="1" colspan="1"/><td rowspan="1" colspan="1">9–12</td><td rowspan="1" colspan="1"/><td rowspan="1" colspan="1">9–11</td></tr><tr><td rowspan="2" colspan="1">SVL (males)</td><td rowspan="1" colspan="1">8</td><td rowspan="1" colspan="1">46.8 ± 5.9</td><td rowspan="1" colspan="1">1</td><td rowspan="1" colspan="1">58.3</td><td rowspan="1" colspan="1">2</td><td rowspan="1" colspan="1">38.6 ± 2.6</td><td rowspan="1" colspan="1">8</td><td rowspan="1" colspan="1">41.8 ± 2.3</td><td rowspan="1" colspan="1">13</td><td rowspan="1" colspan="1">46.0 ± 5.8</td><td rowspan="1" colspan="1">1</td><td rowspan="1" colspan="1">49.3</td><td rowspan="1" colspan="1">8</td><td rowspan="1" colspan="1">48.4 ± 4.1</td><td rowspan="1" colspan="1">23</td><td rowspan="1" colspan="1">58.5 ± 7.1</td><td rowspan="1" colspan="1">25</td><td rowspan="1" colspan="1">56.5 ± 5.7</td></tr><tr><td rowspan="1" colspan="1"/><td rowspan="1" colspan="1">39.0–53.2</td><td rowspan="1" colspan="1"/><td rowspan="1" colspan="1"/><td rowspan="1" colspan="1"/><td rowspan="1" colspan="1">36.8–40.4</td><td rowspan="1" colspan="1"/><td rowspan="1" colspan="1">37.0–43.7</td><td rowspan="1" colspan="1"/><td rowspan="1" colspan="1">37.3–54.1</td><td rowspan="1" colspan="1"/><td rowspan="1" colspan="1"/><td rowspan="1" colspan="1"/><td rowspan="1" colspan="1">40.0–54.2</td><td rowspan="1" colspan="1"/><td rowspan="1" colspan="1">43.6–74.9</td><td rowspan="1" colspan="1"/><td rowspan="1" colspan="1">45.2–65.3</td></tr><tr><td rowspan="2" colspan="1">SVL (females)</td><td rowspan="1" colspan="1">10</td><td rowspan="1" colspan="1">49.0 ± 3.5</td><td rowspan="1" colspan="1">2</td><td rowspan="1" colspan="1">53.5 ± 7.9</td><td rowspan="1" colspan="1">2</td><td rowspan="1" colspan="1">40.1 ± 0.9</td><td rowspan="1" colspan="1">16</td><td rowspan="1" colspan="1">43.6 ± 4.7</td><td rowspan="1" colspan="1">18</td><td rowspan="1" colspan="1">49.2 ± 5.1</td><td rowspan="1" colspan="1">4</td><td rowspan="1" colspan="1">46.2 ± 11.4</td><td rowspan="1" colspan="1">8</td><td rowspan="1" colspan="1">48.6 ± 3.3</td><td rowspan="1" colspan="1">23</td><td rowspan="1" colspan="1">55.7 ± 5.3</td><td rowspan="1" colspan="1">30</td><td rowspan="1" colspan="1">52.6 ± 5.1</td></tr><tr><td rowspan="1" colspan="1"/><td rowspan="1" colspan="1">40.6–53.3</td><td rowspan="1" colspan="1"/><td rowspan="1" colspan="1">47.9–59.1</td><td rowspan="1" colspan="1"/><td rowspan="1" colspan="1">39.4–40.7</td><td rowspan="1" colspan="1"/><td rowspan="1" colspan="1">32.7–50.1</td><td rowspan="1" colspan="1"/><td rowspan="1" colspan="1">39.4–56.2</td><td rowspan="1" colspan="1"/><td rowspan="1" colspan="1">35.6–56.6</td><td rowspan="1" colspan="1"/><td rowspan="1" colspan="1">43.1–54.0</td><td rowspan="1" colspan="1"/><td rowspan="1" colspan="1">43.6–62.1</td><td rowspan="1" colspan="1"/><td rowspan="1" colspan="1">42.4–64.1</td></tr></tbody></table></table-wrap><p>From <italic><tp:taxon-name>Hemidactylus saba</tp:taxon-name></italic> by having distinctly keeled dorsal tubercles (smooth in <italic><tp:taxon-name>Hemidactylus saba</tp:taxon-name></italic>), and lower number of lamellae under the 1<sup>st</sup> toe (7–8 vs. 8–9).</p><p>From <italic><tp:taxon-name>Hemidactylus</tp:taxon-name></italic> sp. 4 (described below) by its larger size (max. SVL 53.2 mm vs. 40.4 mm in males, 53.3 mm vs. 40.7 mm in females), in having more frequently separated uppermost nasals (100% vs. 60% of specimens), lower number of preanal pores in males (4–7 vs. 8), and higher number of lamellae under the 1<sup>st</sup> (7–8 vs. 5–6) and 4<sup>th</sup> (10–13 vs. 8–9) toe.</p><p>From <italic><tp:taxon-name>Hemidactylus flaviviridis</tp:taxon-name></italic> by its smaller size (max. SVL 53.2 mm in males and 53.3 mm in females vs. up to 90 mm [<xref ref-type="bibr" rid="B3">Anderson (1999)</xref>; sexes not distinguished]), by the presence of enlarged dorsal tubercles, and the absence of femoral pores in males.</p><p>From <italic><tp:taxon-name>Hemidactylus mindiae</tp:taxon-name></italic> by the lower number of supralabials (9–11 vs. 10–12), by having anterior postmentals in wide contact (punctual in <italic><tp:taxon-name>Hemidactylus mindiae</tp:taxon-name></italic>) and keeled dorsal tubercles (smooth in <italic><tp:taxon-name>Hemidactylus mindiae</tp:taxon-name></italic>).</p><p>From <italic><tp:taxon-name>Hemidactylus robustus</tp:taxon-name></italic> by the larger size of males (max. SVL 53.2 mm vs. 43.7 mm), longer tail (tail length 53.0–64.8 mm vs. 40.9–48.7 mm), and lower number of preanal pores in males (4–7 vs. 5–8).</p><p>From <italic><tp:taxon-name>Hemidactylus turcicus</tp:taxon-name></italic> by its higher number of upper labials (9–11 vs. 7–10), in having anterior postmentals more frequently in contact with 2<sup>nd</sup> lower labial (100% vs. 12.1%), in having anterior postmentals in wide mutual contact behind the mental scale (contact punctual in 67% specimens of <italic><tp:taxon-name>Hemidactylus turcicus</tp:taxon-name></italic>), and by the lower number of preanal pores in males (4–7 vs. 6–10).</p></tp:treatment-sec><tp:treatment-sec sec-type="Variation"><title>Variation.</title><p>Specimens with intact tail vary in number of tail segments bearing 6 pointed tubercles (7–8). The original portion of the tail of the female NMP6V 70163/4 is very wide at the base, separated from cloacal region by a basal constriction. One specimen (IBES10212) is the only animal with 15 longitudinal rows of enlarged tubercles. Another one (IBES10284) has uppermost nasals in wide contact. Most striking is the variation in the number of preanal pores in males. Whereas the lectotype and the only male from Sinai (NMP6V 70163/2) have both 4 pores, all males from Saudi Arabia have 6–7 pores. There seems to be clinal variability in this character, males from NW of the known range (<xref ref-type="fig" rid="F6">Fig. 6</xref>) possess only 4 preanal pores, all animals from the eastern Red Sea coast in Saudi Arabia have 6 pores and a single individual from the southern limit of the range has 7 pores.</p><fig id="F6" position="float" orientation="portrait"><label>Figure 6.</label><caption><p>Distribution map of <italic><tp:taxon-name>Hemidactylus granosus</tp:taxon-name></italic>, <italic><tp:taxon-name>Hemidactylus saba</tp:taxon-name></italic> and <italic><tp:taxon-name>Hemidactylus ulii</tp:taxon-name></italic> sp. n. For the list of locality names and their corresponding numbers in the map see <xref ref-type="table" rid="T1">Table 1</xref>.</p></caption><graphic xmlns:xlink="http://www.w3.org/1999/xlink" xlink:href="ZooKeys-355-079-g006.jpg" position="float" orientation="portrait" xlink:type="simple"/></fig><p>Coloration (in life) pale buff dorsally (<xref ref-type="fig" rid="F7">Fig. 7</xref>). Conspicuous dark brown horizontal stripe in loreal and temporal area, terminated at the level of ear from where it continues in a series of dark patches on the neck. Four barely visible X-shaped markings on dorsum formed mainly by dark brown enlarged tubercles (first on nape, second across scapulae, third in lumbal region, and fourth just in front of the anterior insertion of hind limbs). Isolated dark brown stripe runs across body in the place of posterior insertion of hind limbs. Regenerated tails are uniformly buff from above. Dorsum, sides of chin, underside of front and hind limbs and underside of tail with faint stipple visible under magnification. Belly white. Tips of fingers and toes black behind insertion of terminal phalanges. Coloration is consistent among all specimens and varies only in distinctness of the markings.</p><fig id="F7" position="float" orientation="portrait"><label>Figure 7.</label><caption><p>Live specimens of <italic><tp:taxon-name>Hemidactylus granosus</tp:taxon-name></italic> from Saudi Arabia. <bold>A</bold> IBES10344, 30 km NE of Alhawiyah (loc. number 8) <bold>B</bold> TUZC-R10, 180 km W of Hail (6) <bold>C</bold> ZFMK 94091, 20 km S of Ashayrah (9) <bold>D</bold> ZFMK 94086, 15 km S of Al Wajh (4).</p></caption><graphic xmlns:xlink="http://www.w3.org/1999/xlink" xlink:href="ZooKeys-355-079-g007.jpg" position="float" orientation="portrait" xlink:type="simple"/></fig><p>There is a very low variation in mtDNA between specimens from Sinai and Saudi Arabia (max. 1.3% in both <italic>12S</italic> and <italic>cytb</italic>). All animals from Sinai share the same haplotypes in <italic>12S</italic> and also <italic>cytb</italic> gene. All four nuclear loci studied show some degree of intraspecific variation (<xref ref-type="fig" rid="F3">Fig. 3</xref>).</p></tp:treatment-sec><tp:treatment-sec sec-type="Distribution and ecology"><title>Distribution and ecology.</title><p>Eduard Rüppell collected the original series in 1827 when he began his marine biological studies of the Red Sea and travelled from Egypt to Eritrea. There is no specific information that he went to Arabia as well (<xref ref-type="bibr" rid="B39">Rüppell 1826–1828</xref>; <xref ref-type="bibr" rid="B30">Klausewitz 2002</xref>; <xref ref-type="bibr" rid="B51">Wagner 2008</xref>); therefore the original distribution of <italic><tp:taxon-name>Hemidactylus granosus</tp:taxon-name></italic> described as “Egypt, Arabia, and Abyssinia [Ethiopia and Eritrea]” by <xref ref-type="bibr" rid="B26">Heyden (1827)</xref> was probably too general and incorrect. Because there were no other specimens assignable with certainty to <italic><tp:taxon-name>Hemidactylus granosus</tp:taxon-name></italic> apart from the four individuals collected in Sinai (SMF 8723–8726, for their current status see ‘Status and nomenclature’ section) (<xref ref-type="bibr" rid="B8">Boettger 1893</xref>), one of which became the lectotype after <xref ref-type="bibr" rid="B32">Mertens’ (1967)</xref> designation, Sinai could be considered the only reliable locality for <italic><tp:taxon-name>Hemidactylus granosus</tp:taxon-name></italic>. Here, <italic><tp:taxon-name>Hemidactylus granosus</tp:taxon-name></italic> is also confirmed from two coastal localities in south and west Sinai and from coastal and inland regions in western and central Saudi Arabia (<xref ref-type="fig" rid="F6">Fig. 6</xref>). Nevertheless, a wider distribution of the species along the Red Sea coast can be expected. According to <xref ref-type="bibr" rid="B6">Baha El Din (2005)</xref>, <italic><tp:taxon-name>Hemidactylus</tp:taxon-name></italic> geckos inhabiting the interior lowland of Sinai and the Eastern Desert in Egypt stand out in having notably coarse scalation. Interestingly, the areas with occurrence of animals with coarse scalation correspond with the presence of individuals with low numbers of preanal pores (<xref ref-type="bibr" rid="B6">Baha El Din 2005</xref>), which is typical for the Sinai populations of <italic><tp:taxon-name>Hemidactylus granosus</tp:taxon-name></italic>.</p><p>In 1996, when the NMP specimens were collected, the locality in Sharm el-Sheikh was formed by a crop field supplied with drain water from nearby habitations. Geckos were found during the day under unused empty barrels and also inside buildings. Other species syntopic with <italic><tp:taxon-name>Hemidactylus granosus</tp:taxon-name></italic> in Sharm el-Sheikh were: <italic><tp:taxon-name>Hemidactylus turcicus</tp:taxon-name></italic>, <italic><tp:taxon-name>Chalcides ocellatus</tp:taxon-name></italic> (Forskål, 1775), <italic><tp:taxon-name>Stenodactylus sthenodactylus</tp:taxon-name></italic> (Lichtenstein, 1823), and <italic><tp:taxon-name>Ptyodactylus hasselquistii</tp:taxon-name></italic> (Donndorff, 1798) (R. Víta in litt, 2013). However, when visited again in 2010, the locality had changed dramatically (R. Víta in litt, 2013). The whole area was under heavy development and the irrigation channels had disappeared. The current conditions at the place are unknown to us. In 2011 JM surveyed a neighbouring urban area east of this locality. It was covered by a mosaic of tourist resorts and abandoned ruderal plots. In dry anthropogenic habitats (e.g. rubbish dumps, road ditches, old walls and buildings, abandoned construction sites, natural but heavily disturbed open areas, etc.) dominated two very abundant gecko species. <italic><tp:taxon-name>Ptyodactylus hasselquistii</tp:taxon-name></italic> occupied primarily various vertical surfaces whereas <italic><tp:taxon-name>Cyrtopodion scabrum</tp:taxon-name></italic> (Heyden, 1827) prevailed on the ground. <italic><tp:taxon-name>Tropiocolotes nattereri</tp:taxon-name></italic> Steindachner, 1901 was found in dry and relatively well-preserved natural places. <italic><tp:taxon-name>Hemidactylus turcicus</tp:taxon-name></italic> was occasionally encountered in more humid artificial habitats in parks and hotel gardens. Specimens from Saudi Arabia were mostly collected during the day inside concrete tunnels under roads. In some of the tunnels they were syntopic with <italic><tp:taxon-name>Ptyodactylus hasselquistii</tp:taxon-name></italic>. One specimen was also collected on the walls of the Taif National Wildlife Research Centre, where it was also syntopic with <italic><tp:taxon-name>Ptyodactylus hasselquistii</tp:taxon-name></italic>.</p></tp:treatment-sec><tp:treatment-sec><!--Section generated to contain objects referenced in tp:taxon-treatment.--><table-wrap id="T1" position="float" orientation="portrait"><label>Table 1.</label><caption><p>List of material used for the phylogenetic analyses. Holotype of <italic><tp:taxon-name>Hemidactylus ulii</tp:taxon-name></italic> sp. n. and <italic><tp:taxon-name>Hemidactylus saba</tp:taxon-name></italic> are in bold. The column ‘Loc. N<sup>o</sup>’ refers to the locality number as shown in <xref ref-type="fig" rid="F6">Fig. 6</xref>.</p></caption><table><tbody><tr><th rowspan="1" colspan="1">Species</th><th rowspan="1" colspan="1">Code</th><th rowspan="1" colspan="1">Museum number</th><th rowspan="1" colspan="1">Country</th><th rowspan="1" colspan="1">Locality</th><th rowspan="1" colspan="1">Loc. N<sup>o</sup></th><th rowspan="1" colspan="1">Lat, Long</th><th rowspan="1" colspan="1"><italic>12S</italic></th><th rowspan="1" colspan="1"><italic>cytb</italic></th><th rowspan="1" colspan="1">c<italic>mos</italic></th><th rowspan="1" colspan="1"><italic>mc1r</italic></th><th rowspan="1" colspan="1"><italic>rag1</italic></th><th rowspan="1" colspan="1"><italic>rag2</italic></th></tr><tr><td rowspan="1" colspan="1"><italic><tp:taxon-name>Hemidactylus granosus</tp:taxon-name></italic></td><td rowspan="1" colspan="1">Sher10660</td><td rowspan="1" colspan="1">SMB 10660</td><td rowspan="1" colspan="1">Egypt</td><td rowspan="1" colspan="1">Ayoun Musa</td><td rowspan="1" colspan="1">1</td><td rowspan="1" colspan="1"><named-content xmlns:xlink="http://www.w3.org/1999/xlink" content-type="dwc:verbatimCoordinates" xlink:type="simple">29.875, 32.649</named-content></td><td rowspan="1" colspan="1"><ext-link xmlns:xlink="http://www.w3.org/1999/xlink" ext-link-type="uri" xlink:href="http://www.ncbi.nlm.nih.gov/nuccore/JQ957071" xlink:type="simple">JQ957071</ext-link></td><td rowspan="1" colspan="1"><ext-link xmlns:xlink="http://www.w3.org/1999/xlink" ext-link-type="uri" xlink:href="http://www.ncbi.nlm.nih.gov/nuccore/JQ957216" xlink:type="simple">JQ957216</ext-link></td><td rowspan="1" colspan="1"><ext-link xmlns:xlink="http://www.w3.org/1999/xlink" ext-link-type="uri" xlink:href="http://www.ncbi.nlm.nih.gov/nuccore/JQ957148" xlink:type="simple">JQ957148</ext-link></td><td rowspan="1" colspan="1"><ext-link xmlns:xlink="http://www.w3.org/1999/xlink" ext-link-type="uri" xlink:href="http://www.ncbi.nlm.nih.gov/nuccore/JQ957282" xlink:type="simple">JQ957282</ext-link></td><td rowspan="1" colspan="1">-</td><td rowspan="1" colspan="1"><ext-link xmlns:xlink="http://www.w3.org/1999/xlink" ext-link-type="uri" xlink:href="http://www.ncbi.nlm.nih.gov/nuccore/JQ957409" xlink:type="simple">JQ957409</ext-link></td></tr><tr><td rowspan="1" colspan="1"><italic><tp:taxon-name>Hemidactylus granosus</tp:taxon-name></italic></td><td rowspan="1" colspan="1">Hd41</td><td rowspan="1" colspan="1">NMP6V70163/2</td><td rowspan="1" colspan="1">Egypt</td><td rowspan="1" colspan="1">Sharm el Sheik; Sinai</td><td rowspan="1" colspan="1">2</td><td rowspan="1" colspan="1"><named-content xmlns:xlink="http://www.w3.org/1999/xlink" content-type="dwc:verbatimCoordinates" xlink:type="simple">27.885, 34.317</named-content></td><td rowspan="1" colspan="1"><ext-link xmlns:xlink="http://www.w3.org/1999/xlink" ext-link-type="uri" xlink:href="http://www.ncbi.nlm.nih.gov/nuccore/KC818724" xlink:type="simple">KC818724</ext-link></td><td rowspan="1" colspan="1"><ext-link xmlns:xlink="http://www.w3.org/1999/xlink" ext-link-type="uri" xlink:href="http://www.ncbi.nlm.nih.gov/nuccore/HQ833759" xlink:type="simple">HQ833759</ext-link></td><td rowspan="1" colspan="1"><ext-link xmlns:xlink="http://www.w3.org/1999/xlink" ext-link-type="uri" xlink:href="http://www.ncbi.nlm.nih.gov/nuccore/JQ957148" xlink:type="simple">JQ957148</ext-link></td><td rowspan="1" colspan="1">-</td><td rowspan="1" colspan="1"><ext-link xmlns:xlink="http://www.w3.org/1999/xlink" ext-link-type="uri" xlink:href="http://www.ncbi.nlm.nih.gov/nuccore/KC818981" xlink:type="simple">KC818981</ext-link></td><td rowspan="1" colspan="1"><ext-link xmlns:xlink="http://www.w3.org/1999/xlink" ext-link-type="uri" xlink:href="http://www.ncbi.nlm.nih.gov/nuccore/KF647606" xlink:type="simple">KF647606</ext-link></td></tr><tr><td rowspan="1" colspan="1"><italic><tp:taxon-name>Hemidactylus granosus</tp:taxon-name></italic></td><td rowspan="1" colspan="1">Hd96</td><td rowspan="1" colspan="1">NMP6V70163/1</td><td rowspan="1" colspan="1">Egypt</td><td rowspan="1" colspan="1">Sharm el Sheik; Sinai</td><td rowspan="1" colspan="1">2</td><td rowspan="1" colspan="1"><named-content xmlns:xlink="http://www.w3.org/1999/xlink" content-type="dwc:verbatimCoordinates" xlink:type="simple">27.885, 34.317</named-content></td><td rowspan="1" colspan="1"><ext-link xmlns:xlink="http://www.w3.org/1999/xlink" ext-link-type="uri" xlink:href="http://www.ncbi.nlm.nih.gov/nuccore/KC818724" xlink:type="simple">KC818724</ext-link></td><td rowspan="1" colspan="1"><ext-link xmlns:xlink="http://www.w3.org/1999/xlink" ext-link-type="uri" xlink:href="http://www.ncbi.nlm.nih.gov/nuccore/HQ833759" xlink:type="simple">HQ833759</ext-link></td><td rowspan="1" colspan="1">-</td><td rowspan="1" colspan="1">-</td><td rowspan="1" colspan="1">-</td><td rowspan="1" colspan="1"><ext-link xmlns:xlink="http://www.w3.org/1999/xlink" ext-link-type="uri" xlink:href="http://www.ncbi.nlm.nih.gov/nuccore/KF647607" xlink:type="simple">KF647607</ext-link></td></tr><tr><td rowspan="1" colspan="1"><italic><tp:taxon-name>Hemidactylus granosus</tp:taxon-name></italic></td><td rowspan="1" colspan="1">Hd97</td><td rowspan="1" colspan="1">NMP6V70163/3</td><td rowspan="1" colspan="1">Egypt</td><td rowspan="1" colspan="1">Sharm el Sheik; Sinai</td><td rowspan="1" colspan="1">2</td><td rowspan="1" colspan="1"><named-content xmlns:xlink="http://www.w3.org/1999/xlink" content-type="dwc:verbatimCoordinates" xlink:type="simple">27.885, 34.317</named-content></td><td rowspan="1" colspan="1"><ext-link xmlns:xlink="http://www.w3.org/1999/xlink" ext-link-type="uri" xlink:href="http://www.ncbi.nlm.nih.gov/nuccore/KC818724" xlink:type="simple">KC818724</ext-link></td><td rowspan="1" colspan="1"><ext-link xmlns:xlink="http://www.w3.org/1999/xlink" ext-link-type="uri" xlink:href="http://www.ncbi.nlm.nih.gov/nuccore/HQ833759" xlink:type="simple">HQ833759</ext-link></td><td rowspan="1" colspan="1">-</td><td rowspan="1" colspan="1">-</td><td rowspan="1" colspan="1">-</td><td rowspan="1" colspan="1"><ext-link xmlns:xlink="http://www.w3.org/1999/xlink" ext-link-type="uri" xlink:href="http://www.ncbi.nlm.nih.gov/nuccore/KF647608" xlink:type="simple">KF647608</ext-link></td></tr><tr><td rowspan="1" colspan="1"><italic><tp:taxon-name>Hemidactylus granosus</tp:taxon-name></italic></td><td rowspan="1" colspan="1">HSA63</td><td rowspan="1" colspan="1">ZFMK 94084</td><td rowspan="1" colspan="1">Saudi Arabia</td><td rowspan="1" colspan="1">Al Wajh</td><td rowspan="1" colspan="1">3</td><td rowspan="1" colspan="1"><named-content xmlns:xlink="http://www.w3.org/1999/xlink" content-type="dwc:verbatimCoordinates" xlink:type="simple">26.208, 36.4976</named-content></td><td rowspan="1" colspan="1"><ext-link xmlns:xlink="http://www.w3.org/1999/xlink" ext-link-type="uri" xlink:href="http://www.ncbi.nlm.nih.gov/nuccore/KC818724" xlink:type="simple">KC818724</ext-link></td><td rowspan="1" colspan="1"><ext-link xmlns:xlink="http://www.w3.org/1999/xlink" ext-link-type="uri" xlink:href="http://www.ncbi.nlm.nih.gov/nuccore/HQ833759" xlink:type="simple">HQ833759</ext-link></td><td rowspan="1" colspan="1"><ext-link xmlns:xlink="http://www.w3.org/1999/xlink" ext-link-type="uri" xlink:href="http://www.ncbi.nlm.nih.gov/nuccore/KF647576" xlink:type="simple">KF647576</ext-link></td><td rowspan="1" colspan="1"><ext-link xmlns:xlink="http://www.w3.org/1999/xlink" ext-link-type="uri" xlink:href="http://www.ncbi.nlm.nih.gov/nuccore/KF647589" xlink:type="simple">KF647589</ext-link></td><td rowspan="1" colspan="1"><ext-link xmlns:xlink="http://www.w3.org/1999/xlink" ext-link-type="uri" xlink:href="http://www.ncbi.nlm.nih.gov/nuccore/KF647596" xlink:type="simple">KF647596</ext-link></td><td rowspan="1" colspan="1"><ext-link xmlns:xlink="http://www.w3.org/1999/xlink" ext-link-type="uri" xlink:href="http://www.ncbi.nlm.nih.gov/nuccore/KF647610" xlink:type="simple">KF647610</ext-link></td></tr><tr><td rowspan="1" colspan="1"><italic><tp:taxon-name>Hemidactylus granosus</tp:taxon-name></italic></td><td rowspan="1" colspan="1">HSA64</td><td rowspan="1" colspan="1">ZFMK 94085</td><td rowspan="1" colspan="1">Saudi Arabia</td><td rowspan="1" colspan="1">Al Wajh</td><td rowspan="1" colspan="1">3</td><td rowspan="1" colspan="1"><named-content xmlns:xlink="http://www.w3.org/1999/xlink" content-type="dwc:verbatimCoordinates" xlink:type="simple">26.208, 36.4976</named-content></td><td rowspan="1" colspan="1"><ext-link xmlns:xlink="http://www.w3.org/1999/xlink" ext-link-type="uri" xlink:href="http://www.ncbi.nlm.nih.gov/nuccore/KF647571" xlink:type="simple">KF647571</ext-link></td><td rowspan="1" colspan="1">-</td><td rowspan="1" colspan="1">-</td><td rowspan="1" colspan="1">-</td><td rowspan="1" colspan="1">-</td><td rowspan="1" colspan="1">-</td></tr><tr><td rowspan="1" colspan="1"><italic><tp:taxon-name>Hemidactylus granosus</tp:taxon-name></italic></td><td rowspan="1" colspan="1">HSA65</td><td rowspan="1" colspan="1">ZFMK 94086</td><td rowspan="1" colspan="1">Saudi Arabia</td><td rowspan="1" colspan="1">15 km S of Al Wajh</td><td rowspan="1" colspan="1">4</td><td rowspan="1" colspan="1"><named-content xmlns:xlink="http://www.w3.org/1999/xlink" content-type="dwc:verbatimCoordinates" xlink:type="simple">26.123, 36.5689</named-content></td><td rowspan="1" colspan="1"><ext-link xmlns:xlink="http://www.w3.org/1999/xlink" ext-link-type="uri" xlink:href="http://www.ncbi.nlm.nih.gov/nuccore/KF647570" xlink:type="simple">KF647570</ext-link></td><td rowspan="1" colspan="1"><ext-link xmlns:xlink="http://www.w3.org/1999/xlink" ext-link-type="uri" xlink:href="http://www.ncbi.nlm.nih.gov/nuccore/KF647581" xlink:type="simple">KF647581</ext-link></td><td rowspan="1" colspan="1"><ext-link xmlns:xlink="http://www.w3.org/1999/xlink" ext-link-type="uri" xlink:href="http://www.ncbi.nlm.nih.gov/nuccore/KF647574" xlink:type="simple">KF647574</ext-link></td><td rowspan="1" colspan="1"><ext-link xmlns:xlink="http://www.w3.org/1999/xlink" ext-link-type="uri" xlink:href="http://www.ncbi.nlm.nih.gov/nuccore/KF647590" xlink:type="simple">KF647590</ext-link></td><td rowspan="1" colspan="1"><ext-link xmlns:xlink="http://www.w3.org/1999/xlink" ext-link-type="uri" xlink:href="http://www.ncbi.nlm.nih.gov/nuccore/KF647601" xlink:type="simple">KF647601</ext-link></td><td rowspan="1" colspan="1"><ext-link xmlns:xlink="http://www.w3.org/1999/xlink" ext-link-type="uri" xlink:href="http://www.ncbi.nlm.nih.gov/nuccore/KF647610" xlink:type="simple">KF647610</ext-link></td></tr><tr><td rowspan="1" colspan="1"><italic><tp:taxon-name>Hemidactylus granosus</tp:taxon-name></italic></td><td rowspan="1" colspan="1">HSA66</td><td rowspan="1" colspan="1">ZFMK 94087</td><td rowspan="1" colspan="1">Saudi Arabia</td><td rowspan="1" colspan="1">15 km S of Al Wajh</td><td rowspan="1" colspan="1">4</td><td rowspan="1" colspan="1"><named-content xmlns:xlink="http://www.w3.org/1999/xlink" content-type="dwc:verbatimCoordinates" xlink:type="simple">26.123, 36.5689</named-content></td><td rowspan="1" colspan="1"><ext-link xmlns:xlink="http://www.w3.org/1999/xlink" ext-link-type="uri" xlink:href="http://www.ncbi.nlm.nih.gov/nuccore/KC818724" xlink:type="simple">KC818724</ext-link></td><td rowspan="1" colspan="1">-</td><td rowspan="1" colspan="1">-</td><td rowspan="1" colspan="1">-</td><td rowspan="1" colspan="1">-</td><td rowspan="1" colspan="1">-</td></tr><tr><td rowspan="1" colspan="1"><italic><tp:taxon-name>Hemidactylus granosus</tp:taxon-name></italic></td><td rowspan="1" colspan="1">HSA67</td><td rowspan="1" colspan="1">ZFMK 94088</td><td rowspan="1" colspan="1">Saudi Arabia</td><td rowspan="1" colspan="1">15 km S of Al Wajh</td><td rowspan="1" colspan="1">4</td><td rowspan="1" colspan="1"><named-content xmlns:xlink="http://www.w3.org/1999/xlink" content-type="dwc:verbatimCoordinates" xlink:type="simple">26.123, 36.5689</named-content></td><td rowspan="1" colspan="1"><ext-link xmlns:xlink="http://www.w3.org/1999/xlink" ext-link-type="uri" xlink:href="http://www.ncbi.nlm.nih.gov/nuccore/KF647569" xlink:type="simple">KF647569</ext-link></td><td rowspan="1" colspan="1">-</td><td rowspan="1" colspan="1">-</td><td rowspan="1" colspan="1">-</td><td rowspan="1" colspan="1">-</td><td rowspan="1" colspan="1">-</td></tr><tr><td rowspan="1" colspan="1"><italic><tp:taxon-name>Hemidactylus granosus</tp:taxon-name></italic></td><td rowspan="1" colspan="1">HSA68</td><td rowspan="1" colspan="1">TUZC-R8</td><td rowspan="1" colspan="1">Saudi Arabia</td><td rowspan="1" colspan="1">15 km S of Al Wajh</td><td rowspan="1" colspan="1">4</td><td rowspan="1" colspan="1"><named-content xmlns:xlink="http://www.w3.org/1999/xlink" content-type="dwc:verbatimCoordinates" xlink:type="simple">26.123, 36.5689</named-content></td><td rowspan="1" colspan="1"><ext-link xmlns:xlink="http://www.w3.org/1999/xlink" ext-link-type="uri" xlink:href="http://www.ncbi.nlm.nih.gov/nuccore/KF647570" xlink:type="simple">KF647570</ext-link></td><td rowspan="1" colspan="1">-</td><td rowspan="1" colspan="1">-</td><td rowspan="1" colspan="1">-</td><td rowspan="1" colspan="1">-</td><td rowspan="1" colspan="1">-</td></tr><tr><td rowspan="1" colspan="1"><italic><tp:taxon-name>Hemidactylus granosus</tp:taxon-name></italic></td><td rowspan="1" colspan="1">HSA69</td><td rowspan="1" colspan="1">ZFMK 94089</td><td rowspan="1" colspan="1">Saudi Arabia</td><td rowspan="1" colspan="1">15 km S of Al Wajh</td><td rowspan="1" colspan="1">4</td><td rowspan="1" colspan="1"><named-content xmlns:xlink="http://www.w3.org/1999/xlink" content-type="dwc:verbatimCoordinates" xlink:type="simple">26.123, 36.5689</named-content></td><td rowspan="1" colspan="1"><ext-link xmlns:xlink="http://www.w3.org/1999/xlink" ext-link-type="uri" xlink:href="http://www.ncbi.nlm.nih.gov/nuccore/KF647570" xlink:type="simple">KF647570</ext-link></td><td rowspan="1" colspan="1">-</td><td rowspan="1" colspan="1">-</td><td rowspan="1" colspan="1">-</td><td rowspan="1" colspan="1">-</td><td rowspan="1" colspan="1">-</td></tr><tr><td rowspan="1" colspan="1"><italic><tp:taxon-name>Hemidactylus granosus</tp:taxon-name></italic></td><td rowspan="1" colspan="1">HSA70</td><td rowspan="1" colspan="1">TUZC-R9</td><td rowspan="1" colspan="1">Saudi Arabia</td><td rowspan="1" colspan="1">72 km N of Umluj</td><td rowspan="1" colspan="1">5</td><td rowspan="1" colspan="1"><named-content xmlns:xlink="http://www.w3.org/1999/xlink" content-type="dwc:verbatimCoordinates" xlink:type="simple">25.614, 36.9867</named-content></td><td rowspan="1" colspan="1"><ext-link xmlns:xlink="http://www.w3.org/1999/xlink" ext-link-type="uri" xlink:href="http://www.ncbi.nlm.nih.gov/nuccore/KF647569" xlink:type="simple">KF647569</ext-link></td><td rowspan="1" colspan="1"><ext-link xmlns:xlink="http://www.w3.org/1999/xlink" ext-link-type="uri" xlink:href="http://www.ncbi.nlm.nih.gov/nuccore/KF647582" xlink:type="simple">KF647582</ext-link></td><td rowspan="1" colspan="1"><ext-link xmlns:xlink="http://www.w3.org/1999/xlink" ext-link-type="uri" xlink:href="http://www.ncbi.nlm.nih.gov/nuccore/JQ957148" xlink:type="simple">JQ957148</ext-link></td><td rowspan="1" colspan="1"><ext-link xmlns:xlink="http://www.w3.org/1999/xlink" ext-link-type="uri" xlink:href="http://www.ncbi.nlm.nih.gov/nuccore/KF647591" xlink:type="simple">KF647591</ext-link></td><td rowspan="1" colspan="1"><ext-link xmlns:xlink="http://www.w3.org/1999/xlink" ext-link-type="uri" xlink:href="http://www.ncbi.nlm.nih.gov/nuccore/KF647600" xlink:type="simple">KF647600</ext-link></td><td rowspan="1" colspan="1"><ext-link xmlns:xlink="http://www.w3.org/1999/xlink" ext-link-type="uri" xlink:href="http://www.ncbi.nlm.nih.gov/nuccore/KF647609" xlink:type="simple">KF647609</ext-link></td></tr><tr><td rowspan="1" colspan="1"><italic><tp:taxon-name>Hemidactylus granosus</tp:taxon-name></italic></td><td rowspan="1" colspan="1">HSA62</td><td rowspan="1" colspan="1">TUZC-R10</td><td rowspan="1" colspan="1">Saudi Arabia</td><td rowspan="1" colspan="1">180 km W of Hail</td><td rowspan="1" colspan="1">6</td><td rowspan="1" colspan="1"><named-content xmlns:xlink="http://www.w3.org/1999/xlink" content-type="dwc:verbatimCoordinates" xlink:type="simple">26.883, 40.0874</named-content></td><td rowspan="1" colspan="1"><ext-link xmlns:xlink="http://www.w3.org/1999/xlink" ext-link-type="uri" xlink:href="http://www.ncbi.nlm.nih.gov/nuccore/KF647569" xlink:type="simple">KF647569</ext-link></td><td rowspan="1" colspan="1"><ext-link xmlns:xlink="http://www.w3.org/1999/xlink" ext-link-type="uri" xlink:href="http://www.ncbi.nlm.nih.gov/nuccore/KF647585" xlink:type="simple">KF647585</ext-link></td><td rowspan="1" colspan="1"><ext-link xmlns:xlink="http://www.w3.org/1999/xlink" ext-link-type="uri" xlink:href="http://www.ncbi.nlm.nih.gov/nuccore/JQ957148" xlink:type="simple">JQ957148</ext-link></td><td rowspan="1" colspan="1"><ext-link xmlns:xlink="http://www.w3.org/1999/xlink" ext-link-type="uri" xlink:href="http://www.ncbi.nlm.nih.gov/nuccore/KF647588" xlink:type="simple">KF647588</ext-link></td><td rowspan="1" colspan="1"><ext-link xmlns:xlink="http://www.w3.org/1999/xlink" ext-link-type="uri" xlink:href="http://www.ncbi.nlm.nih.gov/nuccore/KF647602" xlink:type="simple">KF647602</ext-link></td><td rowspan="1" colspan="1"><ext-link xmlns:xlink="http://www.w3.org/1999/xlink" ext-link-type="uri" xlink:href="http://www.ncbi.nlm.nih.gov/nuccore/KF647609" xlink:type="simple">KF647609</ext-link></td></tr><tr><td rowspan="1" colspan="1"><italic><tp:taxon-name>Hemidactylus granosus</tp:taxon-name></italic></td><td rowspan="1" colspan="1">HSA61</td><td rowspan="1" colspan="1">IBES10001</td><td rowspan="1" colspan="1">Saudi Arabia</td><td rowspan="1" colspan="1">Al Ghat</td><td rowspan="1" colspan="1">7</td><td rowspan="1" colspan="1"><named-content xmlns:xlink="http://www.w3.org/1999/xlink" content-type="dwc:verbatimCoordinates" xlink:type="simple">26.054, 45.0003</named-content></td><td rowspan="1" colspan="1"><ext-link xmlns:xlink="http://www.w3.org/1999/xlink" ext-link-type="uri" xlink:href="http://www.ncbi.nlm.nih.gov/nuccore/KF647569" xlink:type="simple">KF647569</ext-link></td><td rowspan="1" colspan="1"><ext-link xmlns:xlink="http://www.w3.org/1999/xlink" ext-link-type="uri" xlink:href="http://www.ncbi.nlm.nih.gov/nuccore/KF647585" xlink:type="simple">KF647585</ext-link></td><td rowspan="1" colspan="1"><ext-link xmlns:xlink="http://www.w3.org/1999/xlink" ext-link-type="uri" xlink:href="http://www.ncbi.nlm.nih.gov/nuccore/JQ957148" xlink:type="simple">JQ957148</ext-link></td><td rowspan="1" colspan="1"><ext-link xmlns:xlink="http://www.w3.org/1999/xlink" ext-link-type="uri" xlink:href="http://www.ncbi.nlm.nih.gov/nuccore/KF647588" xlink:type="simple">KF647588</ext-link></td><td rowspan="1" colspan="1"><ext-link xmlns:xlink="http://www.w3.org/1999/xlink" ext-link-type="uri" xlink:href="http://www.ncbi.nlm.nih.gov/nuccore/KF647599" xlink:type="simple">KF647599</ext-link></td><td rowspan="1" colspan="1"><ext-link xmlns:xlink="http://www.w3.org/1999/xlink" ext-link-type="uri" xlink:href="http://www.ncbi.nlm.nih.gov/nuccore/KF647610" xlink:type="simple">KF647610</ext-link></td></tr><tr><td rowspan="1" colspan="1"><italic><tp:taxon-name>Hemidactylus granosus</tp:taxon-name></italic></td><td rowspan="1" colspan="1">HSA57</td><td rowspan="1" colspan="1">IBES10183</td><td rowspan="1" colspan="1">Saudi Arabia</td><td rowspan="1" colspan="1">30 km NE of Alhawiyah</td><td rowspan="1" colspan="1">8</td><td rowspan="1" colspan="1"><named-content xmlns:xlink="http://www.w3.org/1999/xlink" content-type="dwc:verbatimCoordinates" xlink:type="simple">21.624, 40.7094</named-content></td><td rowspan="1" colspan="1"><ext-link xmlns:xlink="http://www.w3.org/1999/xlink" ext-link-type="uri" xlink:href="http://www.ncbi.nlm.nih.gov/nuccore/KF647568" xlink:type="simple">KF647568</ext-link></td><td rowspan="1" colspan="1"><ext-link xmlns:xlink="http://www.w3.org/1999/xlink" ext-link-type="uri" xlink:href="http://www.ncbi.nlm.nih.gov/nuccore/KF647580" xlink:type="simple">KF647580</ext-link></td><td rowspan="1" colspan="1">-</td><td rowspan="1" colspan="1">-</td><td rowspan="1" colspan="1"><ext-link xmlns:xlink="http://www.w3.org/1999/xlink" ext-link-type="uri" xlink:href="http://www.ncbi.nlm.nih.gov/nuccore/KF647597" xlink:type="simple">KF647597</ext-link></td><td rowspan="1" colspan="1"><ext-link xmlns:xlink="http://www.w3.org/1999/xlink" ext-link-type="uri" xlink:href="http://www.ncbi.nlm.nih.gov/nuccore/KF647610" xlink:type="simple">KF647610</ext-link></td></tr><tr><td rowspan="1" colspan="1"><italic><tp:taxon-name>Hemidactylus granosus</tp:taxon-name></italic></td><td rowspan="1" colspan="1">HSA58</td><td rowspan="1" colspan="1">ZFMK 94090</td><td rowspan="1" colspan="1">Saudi Arabia</td><td rowspan="1" colspan="1">30 km NE of Alhawiyah</td><td rowspan="1" colspan="1">8</td><td rowspan="1" colspan="1"><named-content xmlns:xlink="http://www.w3.org/1999/xlink" content-type="dwc:verbatimCoordinates" xlink:type="simple">21.624, 40.7094</named-content></td><td rowspan="1" colspan="1"><ext-link xmlns:xlink="http://www.w3.org/1999/xlink" ext-link-type="uri" xlink:href="http://www.ncbi.nlm.nih.gov/nuccore/KF647569" xlink:type="simple">KF647569</ext-link></td><td rowspan="1" colspan="1">-</td><td rowspan="1" colspan="1">-</td><td rowspan="1" colspan="1">-</td><td rowspan="1" colspan="1">-</td><td rowspan="1" colspan="1">-</td></tr><tr><td rowspan="1" colspan="1"><italic><tp:taxon-name>Hemidactylus granosus</tp:taxon-name></italic></td><td rowspan="1" colspan="1">HSA59</td><td rowspan="1" colspan="1">TUZC-R11</td><td rowspan="1" colspan="1">Saudi Arabia</td><td rowspan="1" colspan="1">30 km NE of Alhawiyah</td><td rowspan="1" colspan="1">8</td><td rowspan="1" colspan="1"><named-content xmlns:xlink="http://www.w3.org/1999/xlink" content-type="dwc:verbatimCoordinates" xlink:type="simple">21.624, 40.7094</named-content></td><td rowspan="1" colspan="1"><ext-link xmlns:xlink="http://www.w3.org/1999/xlink" ext-link-type="uri" xlink:href="http://www.ncbi.nlm.nih.gov/nuccore/KF647569" xlink:type="simple">KF647569</ext-link></td><td rowspan="1" colspan="1">-</td><td rowspan="1" colspan="1">-</td><td rowspan="1" colspan="1">-</td><td rowspan="1" colspan="1">-</td><td rowspan="1" colspan="1">-</td></tr><tr><td rowspan="1" colspan="1"><italic><tp:taxon-name>Hemidactylus granosus</tp:taxon-name></italic></td><td rowspan="1" colspan="1">HSA60</td><td rowspan="1" colspan="1">IBES10344</td><td rowspan="1" colspan="1">Saudi Arabia</td><td rowspan="1" colspan="1">30 km NE of Alhawiyah</td><td rowspan="1" colspan="1">8</td><td rowspan="1" colspan="1"><named-content xmlns:xlink="http://www.w3.org/1999/xlink" content-type="dwc:verbatimCoordinates" xlink:type="simple">21.624, 40.7094</named-content></td><td rowspan="1" colspan="1"><ext-link xmlns:xlink="http://www.w3.org/1999/xlink" ext-link-type="uri" xlink:href="http://www.ncbi.nlm.nih.gov/nuccore/KF647569" xlink:type="simple">KF647569</ext-link></td><td rowspan="1" colspan="1"><ext-link xmlns:xlink="http://www.w3.org/1999/xlink" ext-link-type="uri" xlink:href="http://www.ncbi.nlm.nih.gov/nuccore/KF647583" xlink:type="simple">KF647583</ext-link></td><td rowspan="1" colspan="1">-</td><td rowspan="1" colspan="1">-</td><td rowspan="1" colspan="1"><ext-link xmlns:xlink="http://www.w3.org/1999/xlink" ext-link-type="uri" xlink:href="http://www.ncbi.nlm.nih.gov/nuccore/KF647598" xlink:type="simple">KF647598</ext-link></td><td rowspan="1" colspan="1"><ext-link xmlns:xlink="http://www.w3.org/1999/xlink" ext-link-type="uri" xlink:href="http://www.ncbi.nlm.nih.gov/nuccore/KF647610" xlink:type="simple">KF647610</ext-link></td></tr><tr><td rowspan="1" colspan="1"><italic><tp:taxon-name>Hemidactylus granosus</tp:taxon-name></italic></td><td rowspan="1" colspan="1">HSA54</td><td rowspan="1" colspan="1">IBES10150</td><td rowspan="1" colspan="1">Saudi Arabia</td><td rowspan="1" colspan="1">20 km S of Ashayrah</td><td rowspan="1" colspan="1">9</td><td rowspan="1" colspan="1"><named-content xmlns:xlink="http://www.w3.org/1999/xlink" content-type="dwc:verbatimCoordinates" xlink:type="simple">21.602, 40.6911</named-content></td><td rowspan="1" colspan="1"><ext-link xmlns:xlink="http://www.w3.org/1999/xlink" ext-link-type="uri" xlink:href="http://www.ncbi.nlm.nih.gov/nuccore/KF647568" xlink:type="simple">KF647568</ext-link></td><td rowspan="1" colspan="1"><ext-link xmlns:xlink="http://www.w3.org/1999/xlink" ext-link-type="uri" xlink:href="http://www.ncbi.nlm.nih.gov/nuccore/KF647584" xlink:type="simple">KF647584</ext-link></td><td rowspan="1" colspan="1"><ext-link xmlns:xlink="http://www.w3.org/1999/xlink" ext-link-type="uri" xlink:href="http://www.ncbi.nlm.nih.gov/nuccore/KF647576" xlink:type="simple">KF647576</ext-link></td><td rowspan="1" colspan="1"><ext-link xmlns:xlink="http://www.w3.org/1999/xlink" ext-link-type="uri" xlink:href="http://www.ncbi.nlm.nih.gov/nuccore/KF647588" xlink:type="simple">KF647588</ext-link></td><td rowspan="1" colspan="1"><ext-link xmlns:xlink="http://www.w3.org/1999/xlink" ext-link-type="uri" xlink:href="http://www.ncbi.nlm.nih.gov/nuccore/KF647595" xlink:type="simple">KF647595</ext-link></td><td rowspan="1" colspan="1"><ext-link xmlns:xlink="http://www.w3.org/1999/xlink" ext-link-type="uri" xlink:href="http://www.ncbi.nlm.nih.gov/nuccore/KF647609" xlink:type="simple">KF647609</ext-link></td></tr><tr><td rowspan="1" colspan="1"><italic><tp:taxon-name>Hemidactylus granosus</tp:taxon-name></italic></td><td rowspan="1" colspan="1">HSA55</td><td rowspan="1" colspan="1">ZFMK 94091</td><td rowspan="1" colspan="1">Saudi Arabia</td><td rowspan="1" colspan="1">20 km S of Ashayrah</td><td rowspan="1" colspan="1">9</td><td rowspan="1" colspan="1"><named-content xmlns:xlink="http://www.w3.org/1999/xlink" content-type="dwc:verbatimCoordinates" xlink:type="simple">21.602, 40.6911</named-content></td><td rowspan="1" colspan="1"><ext-link xmlns:xlink="http://www.w3.org/1999/xlink" ext-link-type="uri" xlink:href="http://www.ncbi.nlm.nih.gov/nuccore/KF647569" xlink:type="simple">KF647569</ext-link></td><td rowspan="1" colspan="1"><ext-link xmlns:xlink="http://www.w3.org/1999/xlink" ext-link-type="uri" xlink:href="http://www.ncbi.nlm.nih.gov/nuccore/KF647584" xlink:type="simple">KF647584</ext-link></td><td rowspan="1" colspan="1"><ext-link xmlns:xlink="http://www.w3.org/1999/xlink" ext-link-type="uri" xlink:href="http://www.ncbi.nlm.nih.gov/nuccore/KF647575" xlink:type="simple">KF647575</ext-link></td><td rowspan="1" colspan="1"><ext-link xmlns:xlink="http://www.w3.org/1999/xlink" ext-link-type="uri" xlink:href="http://www.ncbi.nlm.nih.gov/nuccore/KF647588" xlink:type="simple">KF647588</ext-link></td><td rowspan="1" colspan="1"><ext-link xmlns:xlink="http://www.w3.org/1999/xlink" ext-link-type="uri" xlink:href="http://www.ncbi.nlm.nih.gov/nuccore/KF647596" xlink:type="simple">KF647596</ext-link></td><td rowspan="1" colspan="1"><ext-link xmlns:xlink="http://www.w3.org/1999/xlink" ext-link-type="uri" xlink:href="http://www.ncbi.nlm.nih.gov/nuccore/KF647610" xlink:type="simple">KF647610</ext-link></td></tr><tr><td rowspan="1" colspan="1"><italic><tp:taxon-name>Hemidactylus granosus</tp:taxon-name></italic></td><td rowspan="1" colspan="1">HSA56</td><td rowspan="1" colspan="1">IBES10363</td><td rowspan="1" colspan="1">Saudi Arabia</td><td rowspan="1" colspan="1">20 km S of Ashayrah</td><td rowspan="1" colspan="1">9</td><td rowspan="1" colspan="1"><named-content xmlns:xlink="http://www.w3.org/1999/xlink" content-type="dwc:verbatimCoordinates" xlink:type="simple">21.602, 40.6911</named-content></td><td rowspan="1" colspan="1"><ext-link xmlns:xlink="http://www.w3.org/1999/xlink" ext-link-type="uri" xlink:href="http://www.ncbi.nlm.nih.gov/nuccore/KF647569" xlink:type="simple">KF647569</ext-link></td><td rowspan="1" colspan="1">-</td><td rowspan="1" colspan="1">-</td><td rowspan="1" colspan="1">-</td><td rowspan="1" colspan="1">-</td><td rowspan="1" colspan="1">-</td></tr><tr><td rowspan="1" colspan="1"><italic><tp:taxon-name>Hemidactylus granosus</tp:taxon-name></italic></td><td rowspan="1" colspan="1">ZFMK 87236</td><td rowspan="1" colspan="1">ZFMK 87236</td><td rowspan="1" colspan="1">Saudi Arabia</td><td rowspan="1" colspan="1">Taif National Wildlife Research Center</td><td rowspan="1" colspan="1">10</td><td rowspan="1" colspan="1"><named-content xmlns:xlink="http://www.w3.org/1999/xlink" content-type="dwc:verbatimCoordinates" xlink:type="simple">21.25, 40.96</named-content></td><td rowspan="1" colspan="1"><ext-link xmlns:xlink="http://www.w3.org/1999/xlink" ext-link-type="uri" xlink:href="http://www.ncbi.nlm.nih.gov/nuccore/KF647569" xlink:type="simple">KF647569</ext-link></td><td rowspan="1" colspan="1">-</td><td rowspan="1" colspan="1">-</td><td rowspan="1" colspan="1">-</td><td rowspan="1" colspan="1">-</td><td rowspan="1" colspan="1">-</td></tr><tr><td rowspan="1" colspan="1"><italic><tp:taxon-name>Hemidactylus saba</tp:taxon-name></italic></td><td rowspan="1" colspan="1">BJ27</td><td rowspan="1" colspan="1">NHM-BS N41914</td><td rowspan="1" colspan="1">Yemen</td><td rowspan="1" colspan="1">Marib</td><td rowspan="1" colspan="1">17</td><td rowspan="1" colspan="1"><named-content xmlns:xlink="http://www.w3.org/1999/xlink" content-type="dwc:verbatimCoordinates" xlink:type="simple">14.9, 45.5</named-content></td><td rowspan="1" colspan="1"><ext-link xmlns:xlink="http://www.w3.org/1999/xlink" ext-link-type="uri" xlink:href="http://www.ncbi.nlm.nih.gov/nuccore/KF647567" xlink:type="simple">KF647567</ext-link></td><td rowspan="1" colspan="1">-</td><td rowspan="1" colspan="1"><ext-link xmlns:xlink="http://www.w3.org/1999/xlink" ext-link-type="uri" xlink:href="http://www.ncbi.nlm.nih.gov/nuccore/KF647573" xlink:type="simple">KF647573</ext-link></td><td rowspan="1" colspan="1">-</td><td rowspan="1" colspan="1">-</td><td rowspan="1" colspan="1"><ext-link xmlns:xlink="http://www.w3.org/1999/xlink" ext-link-type="uri" xlink:href="http://www.ncbi.nlm.nih.gov/nuccore/KF647605" xlink:type="simple">KF647605</ext-link></td></tr><tr><td rowspan="1" colspan="1"><italic><tp:taxon-name>Hemidactylus saba</tp:taxon-name></italic></td><td rowspan="1" colspan="1">BJ28</td><td rowspan="1" colspan="1">NHM-BS N41913</td><td rowspan="1" colspan="1">Yemen</td><td rowspan="1" colspan="1">Marib</td><td rowspan="1" colspan="1">17</td><td rowspan="1" colspan="1"><named-content xmlns:xlink="http://www.w3.org/1999/xlink" content-type="dwc:verbatimCoordinates" xlink:type="simple">14.9, 45.5</named-content></td><td rowspan="1" colspan="1"><ext-link xmlns:xlink="http://www.w3.org/1999/xlink" ext-link-type="uri" xlink:href="http://www.ncbi.nlm.nih.gov/nuccore/KF647567" xlink:type="simple">KF647567</ext-link></td><td rowspan="1" colspan="1"><ext-link xmlns:xlink="http://www.w3.org/1999/xlink" ext-link-type="uri" xlink:href="http://www.ncbi.nlm.nih.gov/nuccore/KF647579" xlink:type="simple">KF647579</ext-link></td><td rowspan="1" colspan="1"><ext-link xmlns:xlink="http://www.w3.org/1999/xlink" ext-link-type="uri" xlink:href="http://www.ncbi.nlm.nih.gov/nuccore/KF647573" xlink:type="simple">KF647573</ext-link></td><td rowspan="1" colspan="1"><ext-link xmlns:xlink="http://www.w3.org/1999/xlink" ext-link-type="uri" xlink:href="http://www.ncbi.nlm.nih.gov/nuccore/KF647586" xlink:type="simple">KF647586</ext-link></td><td rowspan="1" colspan="1">-</td><td rowspan="1" colspan="1"><ext-link xmlns:xlink="http://www.w3.org/1999/xlink" ext-link-type="uri" xlink:href="http://www.ncbi.nlm.nih.gov/nuccore/KF647605" xlink:type="simple">KF647605</ext-link></td></tr><tr><td rowspan="1" colspan="1"><bold><italic><tp:taxon-name>Hemidactylus saba</tp:taxon-name></italic></bold></td><td rowspan="1" colspan="1"><bold>BJ29</bold></td><td rowspan="1" colspan="1"><bold>NHM-BS N41912</bold></td><td rowspan="1" colspan="1"><bold>Yemen</bold></td><td rowspan="1" colspan="1"><bold>Marib</bold></td><td rowspan="1" colspan="1">17</td><td rowspan="1" colspan="1"><named-content xmlns:xlink="http://www.w3.org/1999/xlink" content-type="dwc:verbatimCoordinates" xlink:type="simple">14.9, 45.5</named-content></td><td rowspan="1" colspan="1"><ext-link xmlns:xlink="http://www.w3.org/1999/xlink" ext-link-type="uri" xlink:href="http://www.ncbi.nlm.nih.gov/nuccore/KF647567" xlink:type="simple">KF647567</ext-link></td><td rowspan="1" colspan="1">-</td><td rowspan="1" colspan="1"><ext-link xmlns:xlink="http://www.w3.org/1999/xlink" ext-link-type="uri" xlink:href="http://www.ncbi.nlm.nih.gov/nuccore/KF647573" xlink:type="simple">KF647573</ext-link></td><td rowspan="1" colspan="1"><ext-link xmlns:xlink="http://www.w3.org/1999/xlink" ext-link-type="uri" xlink:href="http://www.ncbi.nlm.nih.gov/nuccore/KF647587" xlink:type="simple">KF647587</ext-link></td><td rowspan="1" colspan="1"><ext-link xmlns:xlink="http://www.w3.org/1999/xlink" ext-link-type="uri" xlink:href="http://www.ncbi.nlm.nih.gov/nuccore/KF647594" xlink:type="simple">KF647594</ext-link></td><td rowspan="1" colspan="1"><ext-link xmlns:xlink="http://www.w3.org/1999/xlink" ext-link-type="uri" xlink:href="http://www.ncbi.nlm.nih.gov/nuccore/KF647605" xlink:type="simple">KF647605</ext-link></td></tr><tr><td rowspan="1" colspan="1"><italic><tp:taxon-name>Hemidactylus ulii</tp:taxon-name></italic> sp. n.</td><td rowspan="1" colspan="1">JS48</td><td rowspan="1" colspan="1">NMP6V 74834/1</td><td rowspan="1" colspan="1">Yemen</td><td rowspan="1" colspan="1">Wadi Zabid</td><td rowspan="1" colspan="1">11</td><td rowspan="1" colspan="1"><named-content xmlns:xlink="http://www.w3.org/1999/xlink" content-type="dwc:verbatimCoordinates" xlink:type="simple">14.147, 43.517</named-content></td><td rowspan="1" colspan="1"><ext-link xmlns:xlink="http://www.w3.org/1999/xlink" ext-link-type="uri" xlink:href="http://www.ncbi.nlm.nih.gov/nuccore/KC818730" xlink:type="simple">KC818730</ext-link></td><td rowspan="1" colspan="1"><ext-link xmlns:xlink="http://www.w3.org/1999/xlink" ext-link-type="uri" xlink:href="http://www.ncbi.nlm.nih.gov/nuccore/KC818881" xlink:type="simple">KC818881</ext-link></td><td rowspan="1" colspan="1"><ext-link xmlns:xlink="http://www.w3.org/1999/xlink" ext-link-type="uri" xlink:href="http://www.ncbi.nlm.nih.gov/nuccore/KC818789" xlink:type="simple">KC818789</ext-link></td><td rowspan="1" colspan="1"><ext-link xmlns:xlink="http://www.w3.org/1999/xlink" ext-link-type="uri" xlink:href="http://www.ncbi.nlm.nih.gov/nuccore/KC818943" xlink:type="simple">KC818943</ext-link></td><td rowspan="1" colspan="1"><ext-link xmlns:xlink="http://www.w3.org/1999/xlink" ext-link-type="uri" xlink:href="http://www.ncbi.nlm.nih.gov/nuccore/KC819001" xlink:type="simple">KC819001</ext-link></td><td rowspan="1" colspan="1"><ext-link xmlns:xlink="http://www.w3.org/1999/xlink" ext-link-type="uri" xlink:href="http://www.ncbi.nlm.nih.gov/nuccore/KC819062" xlink:type="simple">KC819062</ext-link></td></tr><tr><td rowspan="1" colspan="1"><italic><tp:taxon-name>Hemidactylus ulii</tp:taxon-name></italic> sp. n.</td><td rowspan="1" colspan="1">JS49</td><td rowspan="1" colspan="1">NMP6V 74834/2</td><td rowspan="1" colspan="1">Yemen</td><td rowspan="1" colspan="1">Wadi Zabid</td><td rowspan="1" colspan="1">11</td><td rowspan="1" colspan="1"><named-content xmlns:xlink="http://www.w3.org/1999/xlink" content-type="dwc:verbatimCoordinates" xlink:type="simple">14.147, 43.517</named-content></td><td rowspan="1" colspan="1"><ext-link xmlns:xlink="http://www.w3.org/1999/xlink" ext-link-type="uri" xlink:href="http://www.ncbi.nlm.nih.gov/nuccore/KC818731" xlink:type="simple">KC818731</ext-link></td><td rowspan="1" colspan="1"><ext-link xmlns:xlink="http://www.w3.org/1999/xlink" ext-link-type="uri" xlink:href="http://www.ncbi.nlm.nih.gov/nuccore/KC818882" xlink:type="simple">KC818882</ext-link></td><td rowspan="1" colspan="1"><ext-link xmlns:xlink="http://www.w3.org/1999/xlink" ext-link-type="uri" xlink:href="http://www.ncbi.nlm.nih.gov/nuccore/KC818789" xlink:type="simple">KC818789</ext-link></td><td rowspan="1" colspan="1">-</td><td rowspan="1" colspan="1"><ext-link xmlns:xlink="http://www.w3.org/1999/xlink" ext-link-type="uri" xlink:href="http://www.ncbi.nlm.nih.gov/nuccore/KF647603" xlink:type="simple">KF647603</ext-link></td><td rowspan="1" colspan="1"><ext-link xmlns:xlink="http://www.w3.org/1999/xlink" ext-link-type="uri" xlink:href="http://www.ncbi.nlm.nih.gov/nuccore/KF647614" xlink:type="simple">KF647614</ext-link></td></tr><tr><td rowspan="1" colspan="1"><italic><tp:taxon-name>Hemidactylus ulii</tp:taxon-name></italic> sp. n.</td><td rowspan="1" colspan="1">JS45</td><td rowspan="1" colspan="1">not collected</td><td rowspan="1" colspan="1">Yemen</td><td rowspan="1" colspan="1">Al Hababi</td><td rowspan="1" colspan="1">12</td><td rowspan="1" colspan="1"><named-content xmlns:xlink="http://www.w3.org/1999/xlink" content-type="dwc:verbatimCoordinates" xlink:type="simple">13.333, 43.722</named-content></td><td rowspan="1" colspan="1"><ext-link xmlns:xlink="http://www.w3.org/1999/xlink" ext-link-type="uri" xlink:href="http://www.ncbi.nlm.nih.gov/nuccore/KC818728" xlink:type="simple">KC818728</ext-link></td><td rowspan="1" colspan="1"><ext-link xmlns:xlink="http://www.w3.org/1999/xlink" ext-link-type="uri" xlink:href="http://www.ncbi.nlm.nih.gov/nuccore/KC818878" xlink:type="simple">KC818878</ext-link></td><td rowspan="1" colspan="1">-</td><td rowspan="1" colspan="1">-</td><td rowspan="1" colspan="1">-</td><td rowspan="1" colspan="1"><ext-link xmlns:xlink="http://www.w3.org/1999/xlink" ext-link-type="uri" xlink:href="http://www.ncbi.nlm.nih.gov/nuccore/KF647612" xlink:type="simple">KF647612</ext-link></td></tr><tr><td rowspan="1" colspan="1"><italic><tp:taxon-name>Hemidactylus ulii</tp:taxon-name></italic> sp. n.</td><td rowspan="1" colspan="1">JS46</td><td rowspan="1" colspan="1">NMP6V 74833/1</td><td rowspan="1" colspan="1">Yemen</td><td rowspan="1" colspan="1">Al Hababi</td><td rowspan="1" colspan="1">12</td><td rowspan="1" colspan="1"><named-content xmlns:xlink="http://www.w3.org/1999/xlink" content-type="dwc:verbatimCoordinates" xlink:type="simple">13.333, 43.722</named-content></td><td rowspan="1" colspan="1"><ext-link xmlns:xlink="http://www.w3.org/1999/xlink" ext-link-type="uri" xlink:href="http://www.ncbi.nlm.nih.gov/nuccore/KC818728" xlink:type="simple">KC818728</ext-link></td><td rowspan="1" colspan="1"><ext-link xmlns:xlink="http://www.w3.org/1999/xlink" ext-link-type="uri" xlink:href="http://www.ncbi.nlm.nih.gov/nuccore/KC818879" xlink:type="simple">KC818879</ext-link></td><td rowspan="1" colspan="1"><ext-link xmlns:xlink="http://www.w3.org/1999/xlink" ext-link-type="uri" xlink:href="http://www.ncbi.nlm.nih.gov/nuccore/KC818789" xlink:type="simple">KC818789</ext-link></td><td rowspan="1" colspan="1">-</td><td rowspan="1" colspan="1">-</td><td rowspan="1" colspan="1"><ext-link xmlns:xlink="http://www.w3.org/1999/xlink" ext-link-type="uri" xlink:href="http://www.ncbi.nlm.nih.gov/nuccore/KF647613" xlink:type="simple">KF647613</ext-link></td></tr><tr><td rowspan="1" colspan="1"><bold><italic><tp:taxon-name>Hemidactylus ulii</tp:taxon-name></italic> sp. n.</bold></td><td rowspan="1" colspan="1"><bold>JS47</bold></td><td rowspan="1" colspan="1"><bold>NMP6V 74833/2</bold></td><td rowspan="1" colspan="1"><bold>Yemen</bold></td><td rowspan="1" colspan="1"><bold>Al Hababi</bold></td><td rowspan="1" colspan="1">12</td><td rowspan="1" colspan="1"><named-content xmlns:xlink="http://www.w3.org/1999/xlink" content-type="dwc:verbatimCoordinates" xlink:type="simple">13.333, 43.722</named-content></td><td rowspan="1" colspan="1"><ext-link xmlns:xlink="http://www.w3.org/1999/xlink" ext-link-type="uri" xlink:href="http://www.ncbi.nlm.nih.gov/nuccore/KC818729" xlink:type="simple">KC818729</ext-link></td><td rowspan="1" colspan="1"><ext-link xmlns:xlink="http://www.w3.org/1999/xlink" ext-link-type="uri" xlink:href="http://www.ncbi.nlm.nih.gov/nuccore/KC818880" xlink:type="simple">KC818880</ext-link></td><td rowspan="1" colspan="1"><ext-link xmlns:xlink="http://www.w3.org/1999/xlink" ext-link-type="uri" xlink:href="http://www.ncbi.nlm.nih.gov/nuccore/KC818789" xlink:type="simple">KC818789</ext-link></td><td rowspan="1" colspan="1"><ext-link xmlns:xlink="http://www.w3.org/1999/xlink" ext-link-type="uri" xlink:href="http://www.ncbi.nlm.nih.gov/nuccore/KC818942" xlink:type="simple">KC818942</ext-link></td><td rowspan="1" colspan="1"><ext-link xmlns:xlink="http://www.w3.org/1999/xlink" ext-link-type="uri" xlink:href="http://www.ncbi.nlm.nih.gov/nuccore/KC819001" xlink:type="simple">KC819001</ext-link></td><td rowspan="1" colspan="1"><ext-link xmlns:xlink="http://www.w3.org/1999/xlink" ext-link-type="uri" xlink:href="http://www.ncbi.nlm.nih.gov/nuccore/KC819061" xlink:type="simple">KC819061</ext-link></td></tr><tr><td rowspan="1" colspan="1"><italic><tp:taxon-name>Hemidactylus ulii</tp:taxon-name></italic> sp. n.</td><td rowspan="1" colspan="1">JS37</td><td rowspan="1" colspan="1">NMP6V 74832/1</td><td rowspan="1" colspan="1">Yemen</td><td rowspan="1" colspan="1">3 km S of Najd an Nashamah</td><td rowspan="1" colspan="1">13</td><td rowspan="1" colspan="1"><named-content xmlns:xlink="http://www.w3.org/1999/xlink" content-type="dwc:verbatimCoordinates" xlink:type="simple">13.358, 43.957</named-content></td><td rowspan="1" colspan="1"><ext-link xmlns:xlink="http://www.w3.org/1999/xlink" ext-link-type="uri" xlink:href="http://www.ncbi.nlm.nih.gov/nuccore/KC818727" xlink:type="simple">KC818727</ext-link></td><td rowspan="1" colspan="1"><ext-link xmlns:xlink="http://www.w3.org/1999/xlink" ext-link-type="uri" xlink:href="http://www.ncbi.nlm.nih.gov/nuccore/KC818876" xlink:type="simple">KC818876</ext-link></td><td rowspan="1" colspan="1"><ext-link xmlns:xlink="http://www.w3.org/1999/xlink" ext-link-type="uri" xlink:href="http://www.ncbi.nlm.nih.gov/nuccore/KF647578" xlink:type="simple">KF647578</ext-link></td><td rowspan="1" colspan="1"><ext-link xmlns:xlink="http://www.w3.org/1999/xlink" ext-link-type="uri" xlink:href="http://www.ncbi.nlm.nih.gov/nuccore/KC818943" xlink:type="simple">KC818943</ext-link></td><td rowspan="1" colspan="1">-</td><td rowspan="1" colspan="1"><ext-link xmlns:xlink="http://www.w3.org/1999/xlink" ext-link-type="uri" xlink:href="http://www.ncbi.nlm.nih.gov/nuccore/KF647611" xlink:type="simple">KF647611</ext-link></td></tr><tr><td rowspan="1" colspan="1"><italic><tp:taxon-name>Hemidactylus ulii</tp:taxon-name></italic> sp. n.</td><td rowspan="1" colspan="1">JS38</td><td rowspan="1" colspan="1">NMP6V 74832/2</td><td rowspan="1" colspan="1">Yemen</td><td rowspan="1" colspan="1">3 km S of Najd an Nashamah</td><td rowspan="1" colspan="1">13</td><td rowspan="1" colspan="1"><named-content xmlns:xlink="http://www.w3.org/1999/xlink" content-type="dwc:verbatimCoordinates" xlink:type="simple">13.358, 43.957</named-content></td><td rowspan="1" colspan="1"><ext-link xmlns:xlink="http://www.w3.org/1999/xlink" ext-link-type="uri" xlink:href="http://www.ncbi.nlm.nih.gov/nuccore/KC818727" xlink:type="simple">KC818727</ext-link></td><td rowspan="1" colspan="1"><ext-link xmlns:xlink="http://www.w3.org/1999/xlink" ext-link-type="uri" xlink:href="http://www.ncbi.nlm.nih.gov/nuccore/KC818877" xlink:type="simple">KC818877</ext-link></td><td rowspan="1" colspan="1"><ext-link xmlns:xlink="http://www.w3.org/1999/xlink" ext-link-type="uri" xlink:href="http://www.ncbi.nlm.nih.gov/nuccore/KC818789" xlink:type="simple">KC818789</ext-link></td><td rowspan="1" colspan="1"><ext-link xmlns:xlink="http://www.w3.org/1999/xlink" ext-link-type="uri" xlink:href="http://www.ncbi.nlm.nih.gov/nuccore/KF647593" xlink:type="simple">KF647593</ext-link></td><td rowspan="1" colspan="1">-</td><td rowspan="1" colspan="1"><ext-link xmlns:xlink="http://www.w3.org/1999/xlink" ext-link-type="uri" xlink:href="http://www.ncbi.nlm.nih.gov/nuccore/KF647614" xlink:type="simple">KF647614</ext-link></td></tr><tr><td rowspan="1" colspan="1"><italic><tp:taxon-name>Hemidactylus ulii</tp:taxon-name></italic> sp. n.</td><td rowspan="1" colspan="1">JS32</td><td rowspan="1" colspan="1">NMP6V 74835</td><td rowspan="1" colspan="1">Yemen</td><td rowspan="1" colspan="1">35 km W of Lahij</td><td rowspan="1" colspan="1">14</td><td rowspan="1" colspan="1"><named-content xmlns:xlink="http://www.w3.org/1999/xlink" content-type="dwc:verbatimCoordinates" xlink:type="simple">13.032, 44.558</named-content></td><td rowspan="1" colspan="1"><ext-link xmlns:xlink="http://www.w3.org/1999/xlink" ext-link-type="uri" xlink:href="http://www.ncbi.nlm.nih.gov/nuccore/KC818726" xlink:type="simple">KC818726</ext-link></td><td rowspan="1" colspan="1"><ext-link xmlns:xlink="http://www.w3.org/1999/xlink" ext-link-type="uri" xlink:href="http://www.ncbi.nlm.nih.gov/nuccore/KC818875" xlink:type="simple">KC818875</ext-link></td><td rowspan="1" colspan="1"><ext-link xmlns:xlink="http://www.w3.org/1999/xlink" ext-link-type="uri" xlink:href="http://www.ncbi.nlm.nih.gov/nuccore/KC818788" xlink:type="simple">KC818788</ext-link></td><td rowspan="1" colspan="1"><ext-link xmlns:xlink="http://www.w3.org/1999/xlink" ext-link-type="uri" xlink:href="http://www.ncbi.nlm.nih.gov/nuccore/KC818941" xlink:type="simple">KC818941</ext-link></td><td rowspan="1" colspan="1"><ext-link xmlns:xlink="http://www.w3.org/1999/xlink" ext-link-type="uri" xlink:href="http://www.ncbi.nlm.nih.gov/nuccore/KC819000" xlink:type="simple">KC819000</ext-link></td><td rowspan="1" colspan="1"><ext-link xmlns:xlink="http://www.w3.org/1999/xlink" ext-link-type="uri" xlink:href="http://www.ncbi.nlm.nih.gov/nuccore/KC819060" xlink:type="simple">KC819060</ext-link></td></tr><tr><td rowspan="1" colspan="1"><italic><tp:taxon-name>Hemidactylus ulii</tp:taxon-name></italic> sp. n.</td><td rowspan="1" colspan="1">BJ09</td><td rowspan="1" colspan="1">NHM-BS N41916</td><td rowspan="1" colspan="1">Yemen</td><td rowspan="1" colspan="1">Radman</td><td rowspan="1" colspan="1">15</td><td rowspan="1" colspan="1"><named-content xmlns:xlink="http://www.w3.org/1999/xlink" content-type="dwc:verbatimCoordinates" xlink:type="simple">14.1, 45.283</named-content></td><td rowspan="1" colspan="1"><ext-link xmlns:xlink="http://www.w3.org/1999/xlink" ext-link-type="uri" xlink:href="http://www.ncbi.nlm.nih.gov/nuccore/KF647572" xlink:type="simple">KF647572</ext-link></td><td rowspan="1" colspan="1">-</td><td rowspan="1" colspan="1"><ext-link xmlns:xlink="http://www.w3.org/1999/xlink" ext-link-type="uri" xlink:href="http://www.ncbi.nlm.nih.gov/nuccore/KF647577" xlink:type="simple">KF647577</ext-link></td><td rowspan="1" colspan="1"><ext-link xmlns:xlink="http://www.w3.org/1999/xlink" ext-link-type="uri" xlink:href="http://www.ncbi.nlm.nih.gov/nuccore/KF647592" xlink:type="simple">KF647592</ext-link></td><td rowspan="1" colspan="1">-</td><td rowspan="1" colspan="1"><ext-link xmlns:xlink="http://www.w3.org/1999/xlink" ext-link-type="uri" xlink:href="http://www.ncbi.nlm.nih.gov/nuccore/KC819059" xlink:type="simple">KC819059</ext-link></td></tr><tr><td rowspan="1" colspan="1"><italic><tp:taxon-name>Hemidactylus ulii</tp:taxon-name></italic> sp. n.</td><td rowspan="1" colspan="1">JS17</td><td rowspan="1" colspan="1">NMP6V 74831/1</td><td rowspan="1" colspan="1">Yemen</td><td rowspan="1" colspan="1">Al Hadr</td><td rowspan="1" colspan="1">16</td><td rowspan="1" colspan="1"><named-content xmlns:xlink="http://www.w3.org/1999/xlink" content-type="dwc:verbatimCoordinates" xlink:type="simple">13.877, 45.8</named-content></td><td rowspan="1" colspan="1"><ext-link xmlns:xlink="http://www.w3.org/1999/xlink" ext-link-type="uri" xlink:href="http://www.ncbi.nlm.nih.gov/nuccore/KC818725" xlink:type="simple">KC818725</ext-link></td><td rowspan="1" colspan="1"><ext-link xmlns:xlink="http://www.w3.org/1999/xlink" ext-link-type="uri" xlink:href="http://www.ncbi.nlm.nih.gov/nuccore/KC818874" xlink:type="simple">KC818874</ext-link></td><td rowspan="1" colspan="1"><ext-link xmlns:xlink="http://www.w3.org/1999/xlink" ext-link-type="uri" xlink:href="http://www.ncbi.nlm.nih.gov/nuccore/KC818787" xlink:type="simple">KC818787</ext-link></td><td rowspan="1" colspan="1"><ext-link xmlns:xlink="http://www.w3.org/1999/xlink" ext-link-type="uri" xlink:href="http://www.ncbi.nlm.nih.gov/nuccore/KC818940" xlink:type="simple">KC818940</ext-link></td><td rowspan="1" colspan="1"><ext-link xmlns:xlink="http://www.w3.org/1999/xlink" ext-link-type="uri" xlink:href="http://www.ncbi.nlm.nih.gov/nuccore/KC818999" xlink:type="simple">KC818999</ext-link></td><td rowspan="1" colspan="1"><ext-link xmlns:xlink="http://www.w3.org/1999/xlink" ext-link-type="uri" xlink:href="http://www.ncbi.nlm.nih.gov/nuccore/KC819059" xlink:type="simple">KC819059</ext-link></td></tr><tr><td rowspan="1" colspan="1"><italic><tp:taxon-name>Hemidactylus ulii</tp:taxon-name></italic> sp. n.</td><td rowspan="1" colspan="1">JS18</td><td rowspan="1" colspan="1">NMP6V 74831/2</td><td rowspan="1" colspan="1">Yemen</td><td rowspan="1" colspan="1">Al Hadr</td><td rowspan="1" colspan="1">16</td><td rowspan="1" colspan="1"><named-content xmlns:xlink="http://www.w3.org/1999/xlink" content-type="dwc:verbatimCoordinates" xlink:type="simple">13.877, 45.8</named-content></td><td rowspan="1" colspan="1"><ext-link xmlns:xlink="http://www.w3.org/1999/xlink" ext-link-type="uri" xlink:href="http://www.ncbi.nlm.nih.gov/nuccore/KC818725" xlink:type="simple">KC818725</ext-link></td><td rowspan="1" colspan="1">-</td><td rowspan="1" colspan="1"><ext-link xmlns:xlink="http://www.w3.org/1999/xlink" ext-link-type="uri" xlink:href="http://www.ncbi.nlm.nih.gov/nuccore/KC818789" xlink:type="simple">KC818789</ext-link></td><td rowspan="1" colspan="1">-</td><td rowspan="1" colspan="1"><ext-link xmlns:xlink="http://www.w3.org/1999/xlink" ext-link-type="uri" xlink:href="http://www.ncbi.nlm.nih.gov/nuccore/KF647604" xlink:type="simple">KF647604</ext-link></td><td rowspan="1" colspan="1"><ext-link xmlns:xlink="http://www.w3.org/1999/xlink" ext-link-type="uri" xlink:href="http://www.ncbi.nlm.nih.gov/nuccore/KC819059" xlink:type="simple">KC819059</ext-link></td></tr><tr><td rowspan="1" colspan="1"><italic><tp:taxon-name>Hemidactylus angulatus</tp:taxon-name></italic></td><td rowspan="1" colspan="1">JS123</td><td rowspan="1" colspan="1">NMP6V 74845/2</td><td rowspan="1" colspan="1">Ethiopia</td><td rowspan="1" colspan="1">Arba Minch</td><td rowspan="1" colspan="1">-</td><td rowspan="1" colspan="1"><named-content xmlns:xlink="http://www.w3.org/1999/xlink" content-type="dwc:verbatimCoordinates" xlink:type="simple">6.034, 37.564</named-content></td><td rowspan="1" colspan="1"><ext-link xmlns:xlink="http://www.w3.org/1999/xlink" ext-link-type="uri" xlink:href="http://www.ncbi.nlm.nih.gov/nuccore/KC818659" xlink:type="simple">KC818659</ext-link></td><td rowspan="1" colspan="1"><ext-link xmlns:xlink="http://www.w3.org/1999/xlink" ext-link-type="uri" xlink:href="http://www.ncbi.nlm.nih.gov/nuccore/KC818807" xlink:type="simple">KC818807</ext-link></td><td rowspan="1" colspan="1"><ext-link xmlns:xlink="http://www.w3.org/1999/xlink" ext-link-type="uri" xlink:href="http://www.ncbi.nlm.nih.gov/nuccore/KC818747" xlink:type="simple">KC818747</ext-link></td><td rowspan="1" colspan="1"><ext-link xmlns:xlink="http://www.w3.org/1999/xlink" ext-link-type="uri" xlink:href="http://www.ncbi.nlm.nih.gov/nuccore/KC818903" xlink:type="simple">KC818903</ext-link></td><td rowspan="1" colspan="1"><ext-link xmlns:xlink="http://www.w3.org/1999/xlink" ext-link-type="uri" xlink:href="http://www.ncbi.nlm.nih.gov/nuccore/KC818956" xlink:type="simple">KC818956</ext-link></td><td rowspan="1" colspan="1"><ext-link xmlns:xlink="http://www.w3.org/1999/xlink" ext-link-type="uri" xlink:href="http://www.ncbi.nlm.nih.gov/nuccore/KC819018" xlink:type="simple">KC819018</ext-link></td></tr><tr><td rowspan="1" colspan="1"><italic><tp:taxon-name>Hemidactylus flaviviridis</tp:taxon-name></italic></td><td rowspan="1" colspan="1">JS111</td><td rowspan="1" colspan="1">not collected</td><td rowspan="1" colspan="1">Pakistan</td><td rowspan="1" colspan="1">Okara</td><td rowspan="1" colspan="1">-</td><td rowspan="1" colspan="1"><named-content xmlns:xlink="http://www.w3.org/1999/xlink" content-type="dwc:verbatimCoordinates" xlink:type="simple">30.811, 73.457</named-content></td><td rowspan="1" colspan="1"><ext-link xmlns:xlink="http://www.w3.org/1999/xlink" ext-link-type="uri" xlink:href="http://www.ncbi.nlm.nih.gov/nuccore/KC818676" xlink:type="simple">KC818676</ext-link></td><td rowspan="1" colspan="1"><ext-link xmlns:xlink="http://www.w3.org/1999/xlink" ext-link-type="uri" xlink:href="http://www.ncbi.nlm.nih.gov/nuccore/KC818822" xlink:type="simple">KC818822</ext-link></td><td rowspan="1" colspan="1"><ext-link xmlns:xlink="http://www.w3.org/1999/xlink" ext-link-type="uri" xlink:href="http://www.ncbi.nlm.nih.gov/nuccore/JQ957126" xlink:type="simple">JQ957126</ext-link></td><td rowspan="1" colspan="1"><ext-link xmlns:xlink="http://www.w3.org/1999/xlink" ext-link-type="uri" xlink:href="http://www.ncbi.nlm.nih.gov/nuccore/JQ957253" xlink:type="simple">JQ957253</ext-link></td><td rowspan="1" colspan="1"><ext-link xmlns:xlink="http://www.w3.org/1999/xlink" ext-link-type="uri" xlink:href="http://www.ncbi.nlm.nih.gov/nuccore/KC818965" xlink:type="simple">KC818965</ext-link></td><td rowspan="1" colspan="1"><ext-link xmlns:xlink="http://www.w3.org/1999/xlink" ext-link-type="uri" xlink:href="http://www.ncbi.nlm.nih.gov/nuccore/KC819026" xlink:type="simple">KC819026</ext-link></td></tr><tr><td rowspan="1" colspan="1"><italic><tp:taxon-name>Hemidactylus flaviviridis</tp:taxon-name></italic></td><td rowspan="1" colspan="1">JS113</td><td rowspan="1" colspan="1">not collected</td><td rowspan="1" colspan="1">India</td><td rowspan="1" colspan="1">Haridwar</td><td rowspan="1" colspan="1">-</td><td rowspan="1" colspan="1"><named-content xmlns:xlink="http://www.w3.org/1999/xlink" content-type="dwc:verbatimCoordinates" xlink:type="simple">29.964, 78.201</named-content></td><td rowspan="1" colspan="1"><ext-link xmlns:xlink="http://www.w3.org/1999/xlink" ext-link-type="uri" xlink:href="http://www.ncbi.nlm.nih.gov/nuccore/KC818676" xlink:type="simple">KC818676</ext-link></td><td rowspan="1" colspan="1"><ext-link xmlns:xlink="http://www.w3.org/1999/xlink" ext-link-type="uri" xlink:href="http://www.ncbi.nlm.nih.gov/nuccore/KC818823" xlink:type="simple">KC818823</ext-link></td><td rowspan="1" colspan="1"><ext-link xmlns:xlink="http://www.w3.org/1999/xlink" ext-link-type="uri" xlink:href="http://www.ncbi.nlm.nih.gov/nuccore/JQ957126" xlink:type="simple">JQ957126</ext-link></td><td rowspan="1" colspan="1"><ext-link xmlns:xlink="http://www.w3.org/1999/xlink" ext-link-type="uri" xlink:href="http://www.ncbi.nlm.nih.gov/nuccore/JQ957253" xlink:type="simple">JQ957253</ext-link></td><td rowspan="1" colspan="1"><ext-link xmlns:xlink="http://www.w3.org/1999/xlink" ext-link-type="uri" xlink:href="http://www.ncbi.nlm.nih.gov/nuccore/KC818966" xlink:type="simple">KC818966</ext-link></td><td rowspan="1" colspan="1"><ext-link xmlns:xlink="http://www.w3.org/1999/xlink" ext-link-type="uri" xlink:href="http://www.ncbi.nlm.nih.gov/nuccore/KC819027" xlink:type="simple">KC819027</ext-link></td></tr><tr><td rowspan="1" colspan="1"><italic><tp:taxon-name>Hemidactylus flaviviridis</tp:taxon-name></italic></td><td rowspan="1" colspan="1">JS119</td><td rowspan="1" colspan="1">not collected</td><td rowspan="1" colspan="1">Oman</td><td rowspan="1" colspan="1">Jalan Bani Bu Hassan</td><td rowspan="1" colspan="1">-</td><td rowspan="1" colspan="1"><named-content xmlns:xlink="http://www.w3.org/1999/xlink" content-type="dwc:verbatimCoordinates" xlink:type="simple">22.089, 59.278</named-content></td><td rowspan="1" colspan="1"><ext-link xmlns:xlink="http://www.w3.org/1999/xlink" ext-link-type="uri" xlink:href="http://www.ncbi.nlm.nih.gov/nuccore/JQ957119" xlink:type="simple">JQ957119</ext-link></td><td rowspan="1" colspan="1"><ext-link xmlns:xlink="http://www.w3.org/1999/xlink" ext-link-type="uri" xlink:href="http://www.ncbi.nlm.nih.gov/nuccore/JQ957183" xlink:type="simple">JQ957183</ext-link></td><td rowspan="1" colspan="1"><ext-link xmlns:xlink="http://www.w3.org/1999/xlink" ext-link-type="uri" xlink:href="http://www.ncbi.nlm.nih.gov/nuccore/KC818754" xlink:type="simple">KC818754</ext-link></td><td rowspan="1" colspan="1"><ext-link xmlns:xlink="http://www.w3.org/1999/xlink" ext-link-type="uri" xlink:href="http://www.ncbi.nlm.nih.gov/nuccore/KC818911" xlink:type="simple">KC818911</ext-link></td><td rowspan="1" colspan="1"><ext-link xmlns:xlink="http://www.w3.org/1999/xlink" ext-link-type="uri" xlink:href="http://www.ncbi.nlm.nih.gov/nuccore/KC818967" xlink:type="simple">KC818967</ext-link></td><td rowspan="1" colspan="1"><ext-link xmlns:xlink="http://www.w3.org/1999/xlink" ext-link-type="uri" xlink:href="http://www.ncbi.nlm.nih.gov/nuccore/KC819028" xlink:type="simple">KC819028</ext-link></td></tr></tbody></table></table-wrap><fig id="F3" position="float" orientation="portrait"><label>Figure 3.</label><caption><p>Nuclear allele networks of the four loci analyzed (<italic>cmos</italic>, <italic>mc1r</italic>, <italic>rag1</italic>, <italic>rag2</italic>). Circle sizes are proportional to the number of alleles. Small white circles represent mutational steps. Position of alleles BJ09a and BJ09b in the <italic>mc1r</italic> network is indicated by dashed lines because the sequence of the sample BJ09 (voucher NHM-BS N41916) was 108 bp shorter than the rest of the alignment and haplotype network reconstructions based on both 666 bp and 558 bp alignments linked these alleles to JS32b and JS32a, respectively.</p></caption><graphic xmlns:xlink="http://www.w3.org/1999/xlink" xlink:href="ZooKeys-355-079-g003.jpg" position="float" orientation="portrait" xlink:type="simple"/></fig></tp:treatment-sec><ref-list><ref id="B32"><mixed-citation xmlns:xlink="http://www.w3.org/1999/xlink" xlink:type="simple"><person-group><name name-style="western"><surname>Mertens</surname><given-names>R</given-names></name></person-group> (<year>1967</year>) <article-title>Die herpetologische Sektion des Natur-Museums und Forschungs-Institutes Senckenberg in Frankfurt a. M. nebst einem Verzeichnis ihrer Typen.</article-title><source>Senckenbergiana Biologica</source><volume>48</volume>: <fpage>1</fpage>-<lpage>106</lpage>.</mixed-citation></ref><ref id="B8"><mixed-citation xmlns:xlink="http://www.w3.org/1999/xlink" xlink:type="simple"><person-group><name name-style="western"><surname>Boettger</surname><given-names>O</given-names></name></person-group> (<year>1893</year>) <article-title>Katalog der Reptilien-Sammlung im Museum der Senckenbergischen Naturforschenden Gesellschaft in Frankfurt am Main.</article-title><chapter-title>I. Teil. (Rhynchocephalen, Schildkröten, Krokodile, Eidechsen, Chamäleons).</chapter-title><publisher-loc>Frankfurt am Main</publisher-loc>, <lpage>140</lpage> pp.</mixed-citation></ref><ref id="B2"><mixed-citation xmlns:xlink="http://www.w3.org/1999/xlink" xlink:type="simple"><person-group><name name-style="western"><surname>Anderson</surname><given-names>J</given-names></name></person-group> (<year>1898</year>) <article-title>Zoology of Egypt. Vol. I. Reptilia and Batrachia.</article-title><publisher-name>Bernard Quaritch</publisher-name>, <publisher-loc>London</publisher-loc>, <lpage>371</lpage> pp.</mixed-citation></ref><ref id="B41"><mixed-citation xmlns:xlink="http://www.w3.org/1999/xlink" xlink:type="simple"><person-group><name name-style="western"><surname>Salvador</surname><given-names>A</given-names></name></person-group> (<year>1981</year>) <article-title><italic>Hemidactylus turcicus</italic>.</article-title> In: <person-group><name name-style="western"><surname>Böhme</surname><given-names>W</given-names></name></person-group> (<role>Ed</role>) <source>Handbuch der Reptilien und Amphibien Europas</source>, <fpage>84</fpage>–<lpage>107</lpage>.</mixed-citation></ref><ref id="B5"><mixed-citation xmlns:xlink="http://www.w3.org/1999/xlink" xlink:type="simple"><person-group><name name-style="western"><surname>Baha El Din</surname><given-names>S</given-names></name></person-group> (<year>2006</year>) <article-title>A guide to the Reptiles and Amphibians of Egypt.</article-title><publisher-name>The American University in Cairo Press</publisher-name>, <publisher-loc>Cairo – New York</publisher-loc>, <lpage>359</lpage> pp.</mixed-citation></ref><ref id="B31"><mixed-citation xmlns:xlink="http://www.w3.org/1999/xlink" xlink:type="simple"><person-group><name name-style="western"><surname>Loveridge</surname><given-names>A</given-names></name></person-group> (<year>1947</year>) <article-title>Revision of the african lizards of the family Gekkonidae.</article-title><source>Bulletin of The Museum of Comparative Zoology</source><volume>98</volume>: <fpage>1</fpage>-<lpage>469</lpage>.</mixed-citation></ref><ref id="B33"><mixed-citation xmlns:xlink="http://www.w3.org/1999/xlink" xlink:type="simple"><person-group><name name-style="western"><surname>Mertens</surname><given-names>R</given-names></name><name name-style="western"><surname>Wermuth</surname><given-names>H</given-names></name></person-group> (<year>1960</year>) <article-title>Die Amphibien und Reptilien Europas.</article-title><publisher-name>Waldemar Kramer</publisher-name>, <publisher-loc>Frankfurt am Main</publisher-loc>, <lpage>264</lpage> pp.</mixed-citation></ref><ref id="B6"><mixed-citation xmlns:xlink="http://www.w3.org/1999/xlink" xlink:type="simple"><person-group><name name-style="western"><surname>Baha El Din</surname><given-names>SM</given-names></name></person-group> (<year>2005</year>) <article-title>An overview of Egyptian species of <italic>Hemidactylus</italic> (Gekkonidae), with the description of a new species from the high mountains of South Sinai.</article-title><source>Zoology in the Middle East</source><volume>34</volume>: <fpage>27</fpage>-<lpage>34</lpage>. doi: <ext-link ext-link-type="uri" xlink:href="http://dx.doi.org/10.1080/09397140.2005.10638078" xlink:type="simple">10.1080/09397140.2005.10638078</ext-link></mixed-citation></ref><ref id="B40"><mixed-citation xmlns:xlink="http://www.w3.org/1999/xlink" xlink:type="simple"><person-group><name name-style="western"><surname>Rüppell</surname><given-names>E</given-names></name></person-group> (<year>1845</year>) <article-title>Verzeichniss der in dem Museum der Senckenbergischen naturforschenden Gesellschaft aufgestellten Sammlungen. Dritte Abteilung: Amphibien.</article-title><publisher-name>Museum Senckenberg</publisher-name>, <publisher-loc>Frankfurt am Main</publisher-loc>, <fpage>293</fpage>–<lpage>316</lpage>.</mixed-citation></ref><ref id="B35"><mixed-citation xmlns:xlink="http://www.w3.org/1999/xlink" xlink:type="simple"><person-group><name name-style="western"><surname>Moravec</surname><given-names>J</given-names></name><name name-style="western"><surname>Kratochvíl</surname><given-names>L</given-names></name><name name-style="western"><surname>Amr</surname><given-names>ZS</given-names></name><name name-style="western"><surname>Jandzik</surname><given-names>D</given-names></name><name name-style="western"><surname>Šmíd</surname><given-names>J</given-names></name><name name-style="western"><surname>Gvoždík</surname><given-names>V</given-names></name></person-group> (<year>2011</year>) <article-title>High genetic differentiation within the <italic>Hemidactylus turcicus</italic> complex (Reptilia: Gekkonidae) in the Levant, with comments on the phylogeny and systematics of the genus.</article-title><source>Zootaxa</source><volume>2894</volume>: <fpage>21</fpage>-<lpage>38</lpage>.</mixed-citation></ref><ref id="B13"><mixed-citation xmlns:xlink="http://www.w3.org/1999/xlink" xlink:type="simple"><person-group><name name-style="western"><surname>Carranza</surname><given-names>S</given-names></name><name name-style="western"><surname>Arnold</surname><given-names>EN</given-names></name></person-group> (<year>2012</year>) <article-title>A review of the geckos of the genus <italic>Hemidactylus</italic> (Squamata: Gekkonidae) from Oman based on morphology, mitochondrial and nuclear data, with descriptions of eight new species.</article-title><source>Zootaxa</source><volume>3378</volume>: <fpage>1</fpage>-<lpage>95</lpage>.</mixed-citation></ref><ref id="B44"><mixed-citation xmlns:xlink="http://www.w3.org/1999/xlink" xlink:type="simple"><person-group><name name-style="western"><surname>Šmíd</surname><given-names>J</given-names></name><name name-style="western"><surname>Carranza</surname><given-names>S</given-names></name><name name-style="western"><surname>Kratochvíl</surname><given-names>L</given-names></name><name name-style="western"><surname>Gvoždík</surname><given-names>V</given-names></name><name name-style="western"><surname>Nasher</surname><given-names>AK</given-names></name><name name-style="western"><surname>Moravec</surname><given-names>J</given-names></name></person-group> (<year>2013</year>) <article-title>Out of Arabia: A Complex Biogeographic History of Multiple Vicariance and Dispersal Events in the Gecko Genus <italic>Hemidactylus</italic> (Reptilia: Gekkonidae).</article-title><source>PLoS ONE</source><volume>8</volume>(<issue>5</issue>): <elocation-id>e64018</elocation-id>. doi: <ext-link ext-link-type="uri" xlink:href="http://dx.doi.org/10.1371/journal.pone.0064018" xlink:type="simple">10.1371/journal.pone.0064018</ext-link></mixed-citation></ref><ref id="B26"><mixed-citation xmlns:xlink="http://www.w3.org/1999/xlink" xlink:type="simple"><person-group><name name-style="western"><surname>Heyden</surname><given-names>CHGv</given-names></name></person-group> (<year>1827</year>) <article-title>Reptilien.</article-title> In: <person-group><name name-style="western"><surname>Rüppell</surname><given-names>E</given-names></name></person-group> (<role>Ed</role>) <issue-title>Atlas zu der Reise im nördlichen Africa von Eduard Rüppell.</issue-title><publisher-name>Heinrich Ludwig Brönner</publisher-name>, <publisher-loc>Frankfurt am Main</publisher-loc>, <fpage>1</fpage>-<lpage>24</lpage>.</mixed-citation></ref><ref id="B9"><mixed-citation xmlns:xlink="http://www.w3.org/1999/xlink" xlink:type="simple"><person-group><name name-style="western"><surname>Boulenger</surname><given-names>GA</given-names></name></person-group> (<year>1885</year>) <article-title>Catalogue of the lizards in the British Museum (Natural History). Vol. I. Geckonidae, Eublepharidae, Uroplatidae, Pygopodidae, Agamidae.</article-title><source>Trustees of the British Museum</source>, <publisher-loc>London</publisher-loc>, <lpage>436</lpage> pp.</mixed-citation></ref><ref id="B12"><mixed-citation xmlns:xlink="http://www.w3.org/1999/xlink" xlink:type="simple"><person-group><name name-style="western"><surname>Carranza</surname><given-names>S</given-names></name><name name-style="western"><surname>Arnold</surname><given-names>EN</given-names></name></person-group> (<year>2006</year>) <article-title>Systematics, biogeography and evolution of <italic>Hemidactylus</italic> geckos (Reptilia: Gekkonidae) elucidated using mitochondrial DNA sequences.</article-title><source>Molecular Phylogenetics and Evolution</source><volume>38</volume>: <fpage>531</fpage>-<lpage>545</lpage>. doi: <ext-link ext-link-type="uri" xlink:href="http://dx.doi.org/10.1016/j.ympev.2005.07.012" xlink:type="simple">10.1016/j.ympev.2005.07.012</ext-link></mixed-citation></ref><ref id="B36"><mixed-citation xmlns:xlink="http://www.w3.org/1999/xlink" xlink:type="simple"><person-group><name name-style="western"><surname>Rato</surname><given-names>C</given-names></name><name name-style="western"><surname>Carranza</surname><given-names>S</given-names></name><name name-style="western"><surname>Harris</surname><given-names>DJ</given-names></name></person-group> (<year>2011</year>) <article-title>When selection deceives phylogeographic interpretation: The case of the Mediterranean house gecko, <italic>Hemidactylus turcicus</italic> (Linnaeus, 1758).</article-title><source>Molecular Phylogenetics and Evolution</source><volume>58</volume>: <fpage>365</fpage>-<lpage>373</lpage>. doi: <ext-link ext-link-type="uri" xlink:href="http://dx.doi.org/10.1016/j.ympev.2010.12.004" xlink:type="simple">10.1016/j.ympev.2010.12.004</ext-link></mixed-citation></ref><ref id="B3"><mixed-citation xmlns:xlink="http://www.w3.org/1999/xlink" xlink:type="simple"><person-group><name name-style="western"><surname>Anderson</surname><given-names>SC</given-names></name></person-group> (<year>1999</year>) <article-title>The lizards of Iran.</article-title><publisher-name>Society for the Study of Amphibians and Reptiles</publisher-name>, <lpage>442</lpage> pp. <comment>+ 425 colour plates</comment>..</mixed-citation></ref><ref id="B39"><mixed-citation xmlns:xlink="http://www.w3.org/1999/xlink" xlink:type="simple"><person-group><name name-style="western"><surname>Rüppell</surname><given-names>E</given-names></name></person-group> (<year>1826–1828</year>) <article-title>Atlas zu der Reise im nördlichen Afrika</article-title>. <publisher-name>Heinrich Ludwig Brönner</publisher-name>, <publisher-loc>Frankfurt am Main</publisher-loc>, <lpage>622</lpage> pp.</mixed-citation></ref><ref id="B30"><mixed-citation xmlns:xlink="http://www.w3.org/1999/xlink" xlink:type="simple"><person-group><name name-style="western"><surname>Klausewitz</surname><given-names>W</given-names></name></person-group> (<year>2002</year>) <article-title>Frankfurt versus Berlin: The Red Sea explorers Wilhelm Hemprich, Christian Ehrenberg and Eduard Rüppell.</article-title><source>Zoology in the Middle East</source><volume>27</volume>: <fpage>7</fpage>-<lpage>12</lpage>. doi: <ext-link ext-link-type="uri" xlink:href="http://dx.doi.org/10.1080/09397140.2002.10637935" xlink:type="simple">10.1080/09397140.2002.10637935</ext-link></mixed-citation></ref><ref id="B51"><mixed-citation xmlns:xlink="http://www.w3.org/1999/xlink" xlink:type="simple"><person-group><name name-style="western"><surname>Wagner</surname><given-names>RK</given-names></name></person-group> (<year>2008</year>) <article-title>Eduard Rüppell – Leben und Werk eines Forschungsreisenden.</article-title><source>Papageien</source><volume>7</volume>: <fpage>244</fpage>-<lpage>249</lpage>.</mixed-citation></ref></ref-list></tp:taxon-treatment>
