# Supplementary material for: Two newly recognized species of Hemidactylus (Squamata, Gekkonidae) from the Arabian Peninsula and Sinai, Egypt
Source: Zookeys. 2013 Nov 25;(355):79–107. doi: 10.3897/zookeys.355.6190 (PMC3867190; doi:10.3897/zookeys.355.6190)
Supplement: XML Treatment for Hemidactylus ulii [file zookeys.355.6190-treatment2.xml]

<!DOCTYPE tp:taxon-treatment
  PUBLIC "-//TaxonX//DTD Taxonomic Treatment Publishing DTD v0 20100105//EN" "tax-treatment-NSO.dtd">
<tp:taxon-treatment xmlns:tp="http://www.plazi.org/taxpub"><tp:treatment-meta><mixed-citation publication-type="journal"><person-group><name><surname>Šmíd</surname><given-names>Jiří</given-names></name><name><surname>Moravec</surname><given-names>Jiří</given-names></name><name><surname>Kratochvíl</surname><given-names>Lukáš</given-names></name><name><surname>Gvoždík</surname><given-names>Václav</given-names></name><name><surname>Nasher</surname><given-names>Abdul Karim</given-names></name><name><surname>Busais</surname><given-names>Salem M.</given-names></name><name><surname>Wilms</surname><given-names>Thomas</given-names></name><name><surname>Shobrak</surname><given-names>Mohammed Y.</given-names></name><name><surname>Carranza</surname><given-names>Salvador</given-names></name></person-group><article-title>Two newly recognized species of <italic>Hemidactylus</italic> (Squamata, Gekkonidae) from the Arabian Peninsula and Sinai, Egypt</article-title><source>Zookeys</source><day>25</day><month>11</month><year>2013</year><volume>2013</volume><issue>355</issue><fpage>79</fpage><lpage>107</lpage><pub-id pub-id-type="doi">10.3897/zookeys.355.6190</pub-id></mixed-citation></tp:treatment-meta><tp:nomenclature><tp:taxon-name>
                        <tp:taxon-name-part taxon-name-part-type="genus">Hemidactylus</tp:taxon-name-part>
                        <tp:taxon-name-part taxon-name-part-type="species">ulii</tp:taxon-name-part>
                        <object-id xmlns:xlink="http://www.w3.org/1999/xlink" content-type="zoobank" xlink:type="simple">http://zoobank.org/8E15D1BC-5D4D-4A55-AFEB-2E20FAD40112</object-id>
                        <object-id xmlns:xlink="http://www.w3.org/1999/xlink" xlink:type="simple">http://species-id.net/wiki/Hemidactylus_ulii</object-id>
                    </tp:taxon-name><tp:taxon-status xmlns:xlink="http://www.w3.org/1999/xlink" xlink:type="simple">sp. n.</tp:taxon-status><xref ref-type="fig" rid="F5">Figs 5</xref><xref ref-type="fig" rid="F7">, 7</xref><xref ref-type="fig" rid="F8">, 8</xref><tp:nomenclature-citation-list><tp:nomenclature-citation><tp:taxon-name>Hemidactylus turcicus</tp:taxon-name><comment> – <xref ref-type="bibr" rid="B38">Rösler and Wranik (1998</xref>: 120; part.).</comment></tp:nomenclature-citation><tp:nomenclature-citation><tp:taxon-name>Hemidactylus</tp:taxon-name><comment> sp. ‘OTU7’ – <xref ref-type="bibr" rid="B10">Busais and Joger (2011a</xref>: 27); <xref ref-type="bibr" rid="B11">Busais and Joger (2011b</xref>: 268); <xref ref-type="bibr" rid="B13">Carranza and Arnold (2012</xref>: 95).</comment></tp:nomenclature-citation><tp:nomenclature-citation><tp:taxon-name>Hemidactylus</tp:taxon-name><comment> sp. 4 – <xref ref-type="bibr" rid="B35">Moravec et al. (2011</xref>: 25); <xref ref-type="bibr" rid="B44">Šmíd et al. (2013</xref>: 3).</comment></tp:nomenclature-citation></tp:nomenclature-citation-list></tp:nomenclature><tp:treatment-sec sec-type="Holotype"><title>Holotype.</title><p>NMP6V 74833/2,adult male (MorphoBank <ext-link xmlns:xlink="http://www.w3.org/1999/xlink" ext-link-type="uri" xlink:href="http://morphobank.org/index.php/Projects/Media/id/305892/project_id/1006" xlink:type="simple">M305892</ext-link>–<ext-link xmlns:xlink="http://www.w3.org/1999/xlink" ext-link-type="uri" xlink:href="http://morphobank.org/index.php/Projects/Media/id/305902/project_id/1006" xlink:type="simple">M305902</ext-link>), Yemen, Ta’izz governorate, Al Hababi (<named-content xmlns:xlink="http://www.w3.org/1999/xlink" content-type="dwc:verbatimCoordinates" xlink:type="simple">13.333°N, 43.722°E</named-content>), 463 m a.s.l.; collected by L. Kratochvíl, 28. X. 2007.</p></tp:treatment-sec><tp:treatment-sec sec-type="Paratypes"><title>Paratypes.</title><p>NMP6V 74833/1 (adult male, MorphoBank <ext-link xmlns:xlink="http://www.w3.org/1999/xlink" ext-link-type="uri" xlink:href="http://morphobank.org/index.php/Projects/Media/id/305884/project_id/1006" xlink:type="simple">M305884</ext-link>–<ext-link xmlns:xlink="http://www.w3.org/1999/xlink" ext-link-type="uri" xlink:href="http://morphobank.org/index.php/Projects/Media/id/305891/project_id/1006" xlink:type="simple">M305891</ext-link>), same collecting data as holotype; NMP6V 74831/1–2 (one adult and one subadult female, MorphoBank <ext-link xmlns:xlink="http://www.w3.org/1999/xlink" ext-link-type="uri" xlink:href="http://morphobank.org/index.php/Projects/Media/id/305854/project_id/1006" xlink:type="simple">M305854</ext-link>–<ext-link xmlns:xlink="http://www.w3.org/1999/xlink" ext-link-type="uri" xlink:href="http://morphobank.org/index.php/Projects/Media/id/305863/project_id/1006" xlink:type="simple">M305863</ext-link>, <ext-link xmlns:xlink="http://www.w3.org/1999/xlink" ext-link-type="uri" xlink:href="http://morphobank.org/index.php/Projects/Media/id/305864/project_id/1006" xlink:type="simple">M305864</ext-link>–<ext-link xmlns:xlink="http://www.w3.org/1999/xlink" ext-link-type="uri" xlink:href="http://morphobank.org/index.php/Projects/Media/id/305870/project_id/1006" xlink:type="simple">M305870</ext-link>), Yemen, Abyan governorate, Al Hadr (<named-content xmlns:xlink="http://www.w3.org/1999/xlink" content-type="dwc:verbatimCoordinates" xlink:type="simple">13.877°N, 45.8°E</named-content>), 1151 m a.s.l., collected by L. Kratochvíl on 22. X. 2005; NMP6V 74832/1–2 (two subadult females, MorphoBank <ext-link xmlns:xlink="http://www.w3.org/1999/xlink" ext-link-type="uri" xlink:href="http://morphobank.org/index.php/Projects/Media/id/305871/project_id/1006" xlink:type="simple">M305871</ext-link>–<ext-link xmlns:xlink="http://www.w3.org/1999/xlink" ext-link-type="uri" xlink:href="http://morphobank.org/index.php/Projects/Media/id/305875/project_id/1006" xlink:type="simple">M305875</ext-link>, <ext-link xmlns:xlink="http://www.w3.org/1999/xlink" ext-link-type="uri" xlink:href="http://morphobank.org/index.php/Projects/Media/id/305876/project_id/1006" xlink:type="simple">M305876</ext-link>–<ext-link xmlns:xlink="http://www.w3.org/1999/xlink" ext-link-type="uri" xlink:href="http://morphobank.org/index.php/Projects/Media/id/305883/project_id/1006" xlink:type="simple">M305883</ext-link>), Yemen, Ta’izz governorate, ca. 3 km S of Najd an Nashamah by road (<named-content xmlns:xlink="http://www.w3.org/1999/xlink" content-type="dwc:verbatimCoordinates" xlink:type="simple">13.358°N, 43.957°E</named-content>), 1182 m a.s.l., collected by L. Kratochvíl on 26. X. 2007; NMP6V 74834/1–2 (one adult and one subadult female, MorphoBank <ext-link xmlns:xlink="http://www.w3.org/1999/xlink" ext-link-type="uri" xlink:href="http://morphobank.org/index.php/Projects/Media/id/305903/project_id/1006" xlink:type="simple">M305903</ext-link>–<ext-link xmlns:xlink="http://www.w3.org/1999/xlink" ext-link-type="uri" xlink:href="http://morphobank.org/index.php/Projects/Media/id/305911/project_id/1006" xlink:type="simple">M305911</ext-link>), Yemen, Dhamar governorate, Wadi Zabid (<named-content xmlns:xlink="http://www.w3.org/1999/xlink" content-type="dwc:verbatimCoordinates" xlink:type="simple">14.147°N, 43.517°E</named-content>), 292 m a.s.l., collected by L. Kratochvíl on 29. X. 2007; NHM-BS N41916 (juvenile, MorphoBank <ext-link xmlns:xlink="http://www.w3.org/1999/xlink" ext-link-type="uri" xlink:href="http://morphobank.org/index.php/Projects/Media/id/305842/project_id/1006" xlink:type="simple">M305842</ext-link>–<ext-link xmlns:xlink="http://www.w3.org/1999/xlink" ext-link-type="uri" xlink:href="http://morphobank.org/index.php/Projects/Media/id/305852/project_id/1006" xlink:type="simple">M305852</ext-link>), Yemen, Al Bayda’ governorate, Radman (<named-content xmlns:xlink="http://www.w3.org/1999/xlink" content-type="dwc:verbatimCoordinates" xlink:type="simple">14.1°N, 45.283°E</named-content>), collected by W. Mustafa on 13. XI. 2007.</p></tp:treatment-sec><tp:treatment-sec sec-type="Referred material"><title>Referred material.</title><p>NMP6V 74835 (juvenile), Yemen, Lahij governorate, wadi 35 km W of Lahij (<named-content xmlns:xlink="http://www.w3.org/1999/xlink" content-type="dwc:verbatimCoordinates" xlink:type="simple">13.032°N, 44.558°E</named-content>), 297 m a.s.l., collected by L. Kratochvíl on 25. X. 2007; JEM476 (juvenile), same collecting data as holotype; All juvenile specimens were used for comparison of meristic characters and included in the molecular analyses.</p></tp:treatment-sec><tp:treatment-sec sec-type="Diagnosis"><title>Diagnosis.</title><p>A small species of the ‘<italic><tp:taxon-name>Hemidactylus saba</tp:taxon-name></italic> species group’ withinthe Arabian radiation of the Arid clade of <italic><tp:taxon-name>Hemidactylus</tp:taxon-name></italic>, as evidenced by the mtDNA and nDNA analyses. The new species is characterized by the following combination of molecular and morphological characters: (1) Uncorrected genetic distances from <italic><tp:taxon-name>Hemidactylus saba</tp:taxon-name></italic>: 9.9–10.7% in <italic>12S</italic>, 13.5–14.9% in <italic>cytb</italic>; from <italic><tp:taxon-name>Hemidactylus granosus</tp:taxon-name></italic>: 10.2–12.3% in <italic>12S</italic>, 11.2–13.5% in <italic>cytb</italic>; (2) small size with a maximum recorded SVL 40.7 mm (36.8–40.4 mm in males, 39.4–40.7 mm in females); (3) moderately robust head, head length 28–30% of SVL, head width 70–75% of head length, head depth 37–46% of head length; (4) tail length 116% of SVL (only 1 specimen with intact tail); (5) uppermost nasals separated by a small shield (60% specimens) or in wide contact (40%); (6) large anterior postmentals in wide mutual contact in 90% of individuals, and in contact with the 1<sup>st</sup> and 2<sup>nd</sup> lower labial (scarcely and unilaterally with the 1<sup>st</sup> lower labial only); (7) 8–10 upper labials; (8) 7–9 lower labials; (9) dorsum with 12-16 longitudinal rows of enlarged, slightly keeled, conical tubercles; (10) 5–6 lamellae under the 1<sup>st</sup> toe and 8–9 lamellae under the 4<sup>th</sup> toe; (11) ca. 6–8 tail segments bearing 6 tubercles; (12) 8 preanal pores in one continuous row in males; (13) subcaudals enlarged; (14) in alcohol dorsum brownish grey with a pattern of more or less conspicuous dark transverse bands starting on the nape, tail with 9 dark brown transverse bands.</p></tp:treatment-sec><tp:treatment-sec sec-type="Comparison"><title>Comparison.</title><p><italic><tp:taxon-name>Hemidactylus ulii</tp:taxon-name></italic> sp. n. can be distinguished from the other members of the ‘<italic><tp:taxon-name>Hemidactylus saba</tp:taxon-name></italic> species group’ and from all other congeners distributed in the region by the following combination of characters (see also <xref ref-type="table" rid="T2">Table 2</xref>):</p><p>From <italic><tp:taxon-name>Hemidactylus granosus</tp:taxon-name></italic> by its smaller size (max. SVL 40.4 mm vs. 53.2 mm in males, 40.7 mm vs. 53.3 mm in females), by having less frequently separated uppermost nasals (60% vs. 89% of specimens), higher number of preanal pores in males (8 vs. 4–7), and lower number of lamellae under the 1<sup>st</sup> (5–6 vs. 7–8) and 4<sup>th</sup> (8–9 vs. 10–13) toe.</p><p>From <italic><tp:taxon-name>Hemidactylus saba</tp:taxon-name></italic> by its smaller size (max. SVL 40.4 mm vs. 58.3 mm in males, 40.7 mm vs. 59.1 mm in females), higher number of preanal pores in males (8 vs. 6), and lower number of lamellae under the 1<sup>st</sup> (5–6 vs. 8–9) and 4<sup>th</sup> (8–9 vs. 11–12) toe.</p><p>From <italic><tp:taxon-name>Hemidactylus flaviviridis</tp:taxon-name></italic> by its smaller size (maximum SVL 40.4 mm in males, 40.7 mm in females vs. up to 90 mm [<xref ref-type="bibr" rid="B3">Anderson (1999)</xref>; sexes not distinguished]), the presence of enlarged dorsal tubercles, and the absence of femoral pores in males.</p><p>From <italic><tp:taxon-name>Hemidactylus jumailiae</tp:taxon-name></italic> by its smaller size (max. SVL 40.4 mm vs. 54.2 mm in males, 40.7 mm vs. 54.0 mm in females), lower frequency of separated uppermost nasals (60% vs. 95%), in having conical and at least slightly keeled dorsal tubercles (vs. non-protruding and smooth tubercles), and lower number of lamellae under the 1<sup>st</sup> (5–6 vs. 6–8) and 4<sup>th</sup> (8–9 vs. 9–12) toe.</p><p>From <italic><tp:taxon-name>Hemidactylus robustus</tp:taxon-name></italic> by its smaller size (max. SVL 40.4 mm vs. 43.7 mm in males, 40.7 mm vs. 50.1 mm in females), and lower number of lamellae under the 4<sup>th</sup> toe (8–9 vs. 8–12).</p><p>From <italic><tp:taxon-name>Hemidactylus sinaitus</tp:taxon-name></italic> by the presence of enlarged tile-like subcaudals and in having separated uppermost nasals (60% vs. 9% of specimens).</p><p>From <italic><tp:taxon-name>Hemidactylus yerburii montanus</tp:taxon-name></italic> by its smaller size (maximum SVL 40.4 mm vs. 65.3 mm in males, 40.7 mm vs. 64.1 mm in females), lower number of preanal pores in males (8 vs. 9–13), and lower number of lamellae under the 4<sup>th</sup> toe (8–9 vs. 9–11).</p><p>From <italic><tp:taxon-name>Hemidactylus yerburii yerburii</tp:taxon-name></italic> by its smaller size (maximum SVL 40.4 mm vs. 74.9 mm in males, 40.7 mm vs. 62.1 mm in females), lower number of supralabials (8–10 vs. 9–12), lower frequency of having separated uppermost nasals (60% vs. 92%), lower number of preanal pores in males (8 vs. 10–18), and lower number of lamellae under the 1<sup>st</sup> (5–6 vs. 6–8) and 4<sup>th</sup> (8–9 vs. 9–12) toe.</p></tp:treatment-sec><tp:treatment-sec sec-type="Description of holotype"><title>Description of holotype.</title><p>NMP6V 74833/2, adult male. Body slightly depressed to cylindrical (<xref ref-type="fig" rid="F8">Fig. 8</xref>). Upper labials 8/8, lower labials 7/7. Nostril between rostral, three nasals and in punctual contact with the first upper labial. Uppermost nasals separated by a small inserted shield. Mental almost triangular. Anterior postmentals large and very long, in wide mutual contact behind mental, in contact with the 1<sup>st</sup> lower labial (left) and the 1<sup>st</sup> and 2<sup>nd</sup> lower labials (right) (<xref ref-type="fig" rid="F5">Fig. 5</xref>). Posterior postmentals smaller, in contact with the 1<sup>st</sup> and 2<sup>nd</sup> (left) and the 2<sup>nd</sup> (right) lower labial. Eye moderate (E/HL=0.24). Supraciliar granules with prominent projections, which form a comb-like structure above the eyes. Parietal and temporal region covered with round pointed regularly distributed tubercles. Ear opening oval. Dorsum with 14 longitudinal rows of enlarged, prominent, caudally pointed tubercles bearing distinct longitudinal keels. Thighs and lower legs with scattered enlarged tubercles. Tail partially regenerated from about half of its original length (estimate), original part relatively thick without basal constriction. Conical and keeled tail tubercles on tail segments forming regular whorls. Each whorl separated from the next one by four small scales. Subcaudals enlarged, tile-like. Regenerated part of the tail with small uniform scales without tubercles. Lamellae under the 1<sup>st</sup> toe 6/6, lamellae under the 4<sup>th</sup> toe 8/8. Eight preanal pores, no femoral pores or enlarged femoral scales.</p><fig id="F8" position="float" orientation="portrait"><label>Figure 8.</label><caption><p>Holotype of <italic><tp:taxon-name>Hemidactylus ulii</tp:taxon-name></italic> sp. n. (NMP6V 74833/2, male) from Al Hababi, Yemen. General habitus, lateral and ventral view of the head, precloacal region with preanal pores, right hind leg. Scale refers to the uppermost picture only.</p></caption><graphic xmlns:xlink="http://www.w3.org/1999/xlink" xlink:href="ZooKeys-355-079-g008.jpg" position="float" orientation="portrait" xlink:type="simple"/></fig><p>Measurements (in mm): SVL 40.4, HL 11.5, HW 8.6, HD 5.2, E 2.8, AG 16.2.</p></tp:treatment-sec><tp:treatment-sec sec-type="Coloration of holotype in preservative"><title>Coloration of holotype in preservative.</title><p>Overall dorsal coloration brownish grey. An indistinct dark horizontal stripe in loreal and temporal area. Seven dark brown transverse bands across the nape and body, the one in scapular region being the most conspicuous. Dark brown bands also on the original part of the tail. Belly whitish.</p></tp:treatment-sec><tp:treatment-sec sec-type="Variation"><title>Variation.</title><p>The paratypes (<xref ref-type="fig" rid="F9">Fig. 9</xref>) differ from the holotype in the following features: number of upper labials 8–10; number of lower labials 7–9; four paratypes (NMP6V 74831/1, NMP6V 74832/1–2, NMP6V 748333/1) have uppermost nasals in wide contact; anterior postmentals in contact with 2<sup>nd</sup> lower labials on both sides (except of NMP6V 74832/1 where the arrangement is the same as in the holotype); longitudinal rows of enlarged tubercles 12–16; lamellae under the 1<sup>st</sup> toe 5–6, lamellae under the 4<sup>th</sup> toe 8–9. The intact tail of the paratype NMP6V 74833/1 has 7 segments bearing at least six enlarged spine-like tubercles and 9 dark brown transverse bands widening towards the tail tip.</p><fig id="F9" position="float" orientation="portrait"><label>Figure 9.</label><caption><p>Four (out of eight) paratypes of <italic><tp:taxon-name>Hemidactylus ulii</tp:taxon-name></italic> sp. n. <bold>A</bold> NMP6V 74833/1, male <bold>B</bold> NMP6V 74834/1, female <bold>C</bold> NMP6V 74831/1, female <bold>D</bold> NMP6V 74832/1, subadult female.</p></caption><graphic xmlns:xlink="http://www.w3.org/1999/xlink" xlink:href="ZooKeys-355-079-g009.jpg" position="float" orientation="portrait" xlink:type="simple"/></fig><p>Measurements of paratypes (in mm): NMP6V 74831/1: SVL 40.7, HL 11.5, HW 8.2, HD 4.9, E 3.0, AG 19.0; NMP6V 74831/2: SVL 32.0, HL 9.3, HW 6.6, HD 3.7, E 2.1, AG 12.7; NMP6V 74832/1: SVL 32.7, HL 9.7, HW 7.0, HD 3.4, E 2.3, AG 14.3; NMP6V 74832/2: SVL 32.9, HL 9.3, HW 6.7, HD 3.6, E 2.4, AG 13.5; NMP6V 74833/1: SVL 36.8, HL 10.7, HW 8.0, HD 4.5, E 2.4, AG 14.1, TL 42.5; NMP6V 74834/1: SVL 39.4, HL 11.1, HW 8.1, HD 4.4, E 2.7, AG 16.7; NMP6V 74834/2: SVL 32.0, HL 9.5, HW 6.7, HD 3.9, E 2.5, AG 13.8; NHM-BS N41916: juvenile, not measured.</p><p>As already mentioned (Results), the level of genetic variability within <italic><tp:taxon-name>Hemidactylus ulii</tp:taxon-name></italic> sp. n. is very high. The species is divided into three well supported sublineages which reflect the geographic origin of the samples. Although there is a certain geographic separation corresponding with these sublineages, the exact limits are not distinct and also morphological variation among paratypes is not congruent with geography.</p></tp:treatment-sec><tp:treatment-sec sec-type="Etymology"><title>Etymology.</title><p>The species epithet “<italic>ulii</italic>” is a patronym for Prof. Ulrich Joger, a German herpetologist known as Uli among friends, in recognition of his important contribution to the knowledge of the herpetofauna of the Western Palearctic.</p></tp:treatment-sec><tp:treatment-sec sec-type="Distribution and ecology"><title>Distribution and ecology.</title><p><italic><tp:taxon-name>Hemidactylus ulii</tp:taxon-name></italic> sp. n. is known from inland mid-altitude areas (292–1182 m) of southwestern Yemen (<xref ref-type="fig" rid="F6">Fig. 6</xref>). Most specimens were collected in open dry wadis with scattered rocks and boulders, in stony deserts and also in the vicinity of villages in gardens and irrigated cropland fields.</p><p>The following reptile specieswere found to occur in sympatry with <italic><tp:taxon-name>Hemidactylus ulii</tp:taxon-name></italic>: <italic><tp:taxon-name>Bunopus spatalurus</tp:taxon-name></italic> Anderson, 1901; <italic><tp:taxon-name>Hemidactylus yerburii yerburii</tp:taxon-name></italic> Anderson, 1895; <italic><tp:taxon-name>Pristurus crucifer</tp:taxon-name></italic> (Valenciennes, 1861); <italic><tp:taxon-name>Pristurus flavipunctatus</tp:taxon-name></italic> Rüppell, 1835; <italic><tp:taxon-name>Pristurus rupestris</tp:taxon-name></italic> Blanford, 1874; <italic><tp:taxon-name>Ptyodactylus</tp:taxon-name></italic> sp.; <italic><tp:taxon-name>Tropiocolotes scorteccii</tp:taxon-name></italic> Cherchi and Spano, 1963; <italic><tp:taxon-name>Acanthodactylus</tp:taxon-name></italic> sp.; <italic><tp:taxon-name>Chamaeleo arabicus</tp:taxon-name></italic> Matschie, 1893; <italic><tp:taxon-name>Pseudotrapelus sinaitus</tp:taxon-name></italic> (Heyden, 1827); <italic><tp:taxon-name>Trapelus flavimaculatus</tp:taxon-name></italic> Rüppell, 1835; and <italic><tp:taxon-name>Pelomedusa subrufa</tp:taxon-name></italic> (Bonnaterre, 1789).</p></tp:treatment-sec><tp:treatment-sec><!--Section generated to contain objects referenced in tp:taxon-treatment.--><fig id="F5" position="float" orientation="portrait"><label>Figure 5.</label><caption><p>Schematic drawing of the chin region of the lectotype and a new specimen from Sinai of <italic><tp:taxon-name>Hemidactylus granosus</tp:taxon-name></italic>, the holotype of <italic><tp:taxon-name>Hemidactylus ulii</tp:taxon-name></italic> sp. n., and <italic><tp:taxon-name>Hemidactylus turcicus</tp:taxon-name></italic> from Sinai.</p></caption><graphic xmlns:xlink="http://www.w3.org/1999/xlink" xlink:href="ZooKeys-355-079-g005.jpg" position="float" orientation="portrait" xlink:type="simple"/></fig><fig id="F7" position="float" orientation="portrait"><label>Figure 7.</label><caption><p>Live specimens of <italic><tp:taxon-name>Hemidactylus granosus</tp:taxon-name></italic> from Saudi Arabia. <bold>A</bold> IBES10344, 30 km NE of Alhawiyah (loc. number 8) <bold>B</bold> TUZC-R10, 180 km W of Hail (6) <bold>C</bold> ZFMK 94091, 20 km S of Ashayrah (9) <bold>D</bold> ZFMK 94086, 15 km S of Al Wajh (4).</p></caption><graphic xmlns:xlink="http://www.w3.org/1999/xlink" xlink:href="ZooKeys-355-079-g007.jpg" position="float" orientation="portrait" xlink:type="simple"/></fig><table-wrap id="T2" position="float" orientation="portrait"><label>Table 2.</label><caption><p>Morphological comparison among members of the ‘<italic><tp:taxon-name>Hemidactylus saba</tp:taxon-name></italic> species group’ and with other <italic><tp:taxon-name>Hemidactylus</tp:taxon-name></italic> species from Sinai and SW Yemen. The values are given as follows: sample size, mean ± standard deviation above, min. – max. value below.</p></caption><table><tbody><tr><th rowspan="2" colspan="1">Species / Character</th><th rowspan="1" colspan="6"><italic><tp:taxon-name>Hemidactylus saba</tp:taxon-name></italic> species group</th><th rowspan="2" colspan="2"><italic><tp:taxon-name>Hemidactylus robustus</tp:taxon-name></italic></th><th rowspan="2" colspan="2"><italic><tp:taxon-name>Hemidactylus turcicus</tp:taxon-name></italic></th><th rowspan="2" colspan="2"><italic><tp:taxon-name>Hemidactylus mindiae</tp:taxon-name></italic></th><th rowspan="2" colspan="2"><italic><tp:taxon-name>Hemidactylus jumailiae</tp:taxon-name></italic></th><th rowspan="2" colspan="2"><italic><tp:taxon-name>Hemidactylus yerburii yerburii</tp:taxon-name></italic></th><th rowspan="2" colspan="2"><italic><tp:taxon-name>Hemidactylus yerburii montanus</tp:taxon-name></italic></th></tr><tr><th rowspan="1" colspan="2"><italic><tp:taxon-name>Hemidactylus granosus</tp:taxon-name></italic></th><th rowspan="1" colspan="2"><italic><tp:taxon-name>Hemidactylus saba</tp:taxon-name></italic></th><th rowspan="1" colspan="2"><italic><tp:taxon-name>Hemidactylus ulii</tp:taxon-name></italic> sp. n.</th></tr><tr><td rowspan="2" colspan="1">Upper labials</td><td rowspan="1" colspan="1">18</td><td rowspan="1" colspan="1">9.4 ± 0.5</td><td rowspan="1" colspan="1">3</td><td rowspan="1" colspan="1">9.3 ± 0.8</td><td rowspan="1" colspan="1">10</td><td rowspan="1" colspan="1">9.3 ± 0.8</td><td rowspan="1" colspan="1">27</td><td rowspan="1" colspan="1">9.4 ± 0.7</td><td rowspan="1" colspan="1">33</td><td rowspan="1" colspan="1">8.2 ± 0.5</td><td rowspan="1" colspan="1">5</td><td rowspan="1" colspan="1">10.8 ± 0.8</td><td rowspan="1" colspan="1">18</td><td rowspan="1" colspan="1">9.8 ± 0.7</td><td rowspan="1" colspan="1">51</td><td rowspan="1" colspan="1">10.3 ± 0.7</td><td rowspan="1" colspan="1">57</td><td rowspan="1" colspan="1">10.2 ± 0.7</td></tr><tr><td rowspan="1" colspan="1"/><td rowspan="1" colspan="1">9–11</td><td rowspan="1" colspan="1"/><td rowspan="1" colspan="1">8–10</td><td rowspan="1" colspan="1"/><td rowspan="1" colspan="1">8–10</td><td rowspan="1" colspan="1"/><td rowspan="1" colspan="1">8–11</td><td rowspan="1" colspan="1"/><td rowspan="1" colspan="1">7 - 10</td><td rowspan="1" colspan="1"/><td rowspan="1" colspan="1">10 - 12</td><td rowspan="1" colspan="1"/><td rowspan="1" colspan="1">8–12</td><td rowspan="1" colspan="1"/><td rowspan="1" colspan="1">9–12</td><td rowspan="1" colspan="1"/><td rowspan="1" colspan="1">8–12</td></tr><tr><td rowspan="2" colspan="1">Lower labials</td><td rowspan="1" colspan="1">18</td><td rowspan="1" colspan="1">7.4 ± 0.4</td><td rowspan="1" colspan="1">3</td><td rowspan="1" colspan="1">7.7 ± 0.6</td><td rowspan="1" colspan="1">10</td><td rowspan="1" colspan="1">8.0 ± 0.6</td><td rowspan="1" colspan="1">27</td><td rowspan="1" colspan="1">7.7 ± 0.6</td><td rowspan="1" colspan="1">33</td><td rowspan="1" colspan="1">6.7 ± 0.5</td><td rowspan="1" colspan="1">5</td><td rowspan="1" colspan="1">8.1 ± 0.4</td><td rowspan="1" colspan="1">18</td><td rowspan="1" colspan="1">8.2 ± 0.6</td><td rowspan="1" colspan="1">51</td><td rowspan="1" colspan="1">7.9 ± 0.5</td><td rowspan="1" colspan="1">57</td><td rowspan="1" colspan="1">7.8 ± 0.6</td></tr><tr><td rowspan="1" colspan="1"/><td rowspan="1" colspan="1">7–9</td><td rowspan="1" colspan="1"/><td rowspan="1" colspan="1">7–8</td><td rowspan="1" colspan="1"/><td rowspan="1" colspan="1">7–9</td><td rowspan="1" colspan="1"/><td rowspan="1" colspan="1">6–9</td><td rowspan="1" colspan="1"/><td rowspan="1" colspan="1">6–8</td><td rowspan="1" colspan="1"/><td rowspan="1" colspan="1">7–9</td><td rowspan="1" colspan="1"/><td rowspan="1" colspan="1">7–10</td><td rowspan="1" colspan="1"/><td rowspan="1" colspan="1">6–9</td><td rowspan="1" colspan="1"/><td rowspan="1" colspan="1">6–10</td></tr><tr><td rowspan="1" colspan="1">Nasals in contact (%)</td><td rowspan="1" colspan="1">18</td><td rowspan="1" colspan="1">11</td><td rowspan="1" colspan="1">3</td><td rowspan="1" colspan="1">33.3</td><td rowspan="1" colspan="1">10</td><td rowspan="1" colspan="1">40</td><td rowspan="1" colspan="1">27</td><td rowspan="1" colspan="1">22.2</td><td rowspan="1" colspan="1">33</td><td rowspan="1" colspan="1">21.2</td><td rowspan="1" colspan="1">5</td><td rowspan="1" colspan="1">0</td><td rowspan="1" colspan="1">18</td><td rowspan="1" colspan="1">5.5</td><td rowspan="1" colspan="1">51</td><td rowspan="1" colspan="1">7.8</td><td rowspan="1" colspan="1">57</td><td rowspan="1" colspan="1">5.3</td></tr><tr><td rowspan="1" colspan="1">1<sup>st</sup> postmental in contact with 2<sup>nd</sup> lower labial (%)</td><td rowspan="1" colspan="1">18</td><td rowspan="1" colspan="1">100</td><td rowspan="1" colspan="1">3</td><td rowspan="1" colspan="1">33.3</td><td rowspan="1" colspan="1">10</td><td rowspan="1" colspan="1">100</td><td rowspan="1" colspan="1">27</td><td rowspan="1" colspan="1">70.3</td><td rowspan="1" colspan="1">33</td><td rowspan="1" colspan="1">12.1</td><td rowspan="1" colspan="1">5</td><td rowspan="1" colspan="1">80</td><td rowspan="1" colspan="1">18</td><td rowspan="1" colspan="1">83.3</td><td rowspan="1" colspan="1">51</td><td rowspan="1" colspan="1">98</td><td rowspan="1" colspan="1">57</td><td rowspan="1" colspan="1">89.5</td></tr><tr><td rowspan="2" colspan="1">Rows of dorsal tubercles</td><td rowspan="1" colspan="1">18</td><td rowspan="1" colspan="1">14.1 ± 0.2</td><td rowspan="1" colspan="1">3</td><td rowspan="1" colspan="1">14 ± 0.0</td><td rowspan="1" colspan="1">10</td><td rowspan="1" colspan="1">14.1 ± 1.0</td><td rowspan="1" colspan="1">27</td><td rowspan="1" colspan="1">14.8 ± 1.2</td><td rowspan="1" colspan="1">33</td><td rowspan="1" colspan="1">13.8 ± 0.7</td><td rowspan="1" colspan="1">5</td><td rowspan="1" colspan="1">12.4 ± 0.9</td><td rowspan="1" colspan="1">15</td><td rowspan="1" colspan="1">14 ± 1.4</td><td rowspan="1" colspan="1">46</td><td rowspan="1" colspan="1">15.3 ± 1.1</td><td rowspan="1" colspan="1">53</td><td rowspan="1" colspan="1">15.2 ± 1.2</td></tr><tr><td rowspan="1" colspan="1"/><td rowspan="1" colspan="1">14–15</td><td rowspan="1" colspan="1"/><td rowspan="1" colspan="1">14–14</td><td rowspan="1" colspan="1"/><td rowspan="1" colspan="1">12–16</td><td rowspan="1" colspan="1"/><td rowspan="1" colspan="1">13–18</td><td rowspan="1" colspan="1"/><td rowspan="1" colspan="1">12–16</td><td rowspan="1" colspan="1"/><td rowspan="1" colspan="1">12–14</td><td rowspan="1" colspan="1"/><td rowspan="1" colspan="1">12–16</td><td rowspan="1" colspan="1"/><td rowspan="1" colspan="1">13–18</td><td rowspan="1" colspan="1"/><td rowspan="1" colspan="1">12–18</td></tr><tr><td rowspan="2" colspan="1">Pores</td><td rowspan="1" colspan="1">8</td><td rowspan="1" colspan="1">5.6 ± 1.1</td><td rowspan="1" colspan="1">1</td><td rowspan="1" colspan="1">6</td><td rowspan="1" colspan="1">2</td><td rowspan="1" colspan="1">8 ± 0.0</td><td rowspan="1" colspan="1">9</td><td rowspan="1" colspan="1">6.1 ± 0.8</td><td rowspan="1" colspan="1">13</td><td rowspan="1" colspan="1">7.2 ± 1.4</td><td rowspan="1" colspan="1">1</td><td rowspan="1" colspan="1">4</td><td rowspan="1" colspan="1">9</td><td rowspan="1" colspan="1">7.2 ± 1.1</td><td rowspan="1" colspan="1">23</td><td rowspan="1" colspan="1">13.7 ± 2.2</td><td rowspan="1" colspan="1">27</td><td rowspan="1" colspan="1">11.2 ± 1.1</td></tr><tr><td rowspan="1" colspan="1"/><td rowspan="1" colspan="1">4–7</td><td rowspan="1" colspan="1"/><td rowspan="1" colspan="1"/><td rowspan="1" colspan="1"/><td rowspan="1" colspan="1">8 - 8</td><td rowspan="1" colspan="1"/><td rowspan="1" colspan="1">5–8</td><td rowspan="1" colspan="1"/><td rowspan="1" colspan="1">6–10</td><td rowspan="1" colspan="1"/><td rowspan="1" colspan="1"/><td rowspan="1" colspan="1"/><td rowspan="1" colspan="1">6–9</td><td rowspan="1" colspan="1"/><td rowspan="1" colspan="1">10–18</td><td rowspan="1" colspan="1"/><td rowspan="1" colspan="1">9–13</td></tr><tr><td rowspan="2" colspan="1">Lamellae under 1<sup>st</sup> toe</td><td rowspan="1" colspan="1">18</td><td rowspan="1" colspan="1">7.4 ± 0.5</td><td rowspan="1" colspan="1">3</td><td rowspan="1" colspan="1">8.2 ± 0.3</td><td rowspan="1" colspan="1">10</td><td rowspan="1" colspan="1">5.4 ± 0.5</td><td rowspan="1" colspan="1">27</td><td rowspan="1" colspan="1">6.1 ± 0.5</td><td rowspan="1" colspan="1">32</td><td rowspan="1" colspan="1">6.5 ± 0.5</td><td rowspan="1" colspan="1">5</td><td rowspan="1" colspan="1">6.2 ± 0.3</td><td rowspan="1" colspan="1">18</td><td rowspan="1" colspan="1">6.9 ± 0.7</td><td rowspan="1" colspan="1">51</td><td rowspan="1" colspan="1">6.7 ± 0.4</td><td rowspan="1" colspan="1">57</td><td rowspan="1" colspan="1">6.3 ± 0.4</td></tr><tr><td rowspan="1" colspan="1"/><td rowspan="1" colspan="1">7–8</td><td rowspan="1" colspan="1"/><td rowspan="1" colspan="1">8–9</td><td rowspan="1" colspan="1"/><td rowspan="1" colspan="1">5–6</td><td rowspan="1" colspan="1"/><td rowspan="1" colspan="1">5–8</td><td rowspan="1" colspan="1"/><td rowspan="1" colspan="1">6–7</td><td rowspan="1" colspan="1"/><td rowspan="1" colspan="1">6–7</td><td rowspan="1" colspan="1"/><td rowspan="1" colspan="1">6–8</td><td rowspan="1" colspan="1"/><td rowspan="1" colspan="1">6–8</td><td rowspan="1" colspan="1"/><td rowspan="1" colspan="1">5–7</td></tr><tr><td rowspan="2" colspan="1">Lamellae under 4<sup>th</sup> toe</td><td rowspan="1" colspan="1">18</td><td rowspan="1" colspan="1">11.5 ± 0.7</td><td rowspan="1" colspan="1">3</td><td rowspan="1" colspan="1">11.2 ± 0.3</td><td rowspan="1" colspan="1">10</td><td rowspan="1" colspan="1">8.6 ± 0.5</td><td rowspan="1" colspan="1">27</td><td rowspan="1" colspan="1">10.1 ± 0.7</td><td rowspan="1" colspan="1">32</td><td rowspan="1" colspan="1">9.7 ± 0.6</td><td rowspan="1" colspan="1">5</td><td rowspan="1" colspan="1">10 ± 0.0</td><td rowspan="1" colspan="1">18</td><td rowspan="1" colspan="1">10.9 ± 0.8</td><td rowspan="1" colspan="1">51</td><td rowspan="1" colspan="1">10.4 ± 0.6</td><td rowspan="1" colspan="1">57</td><td rowspan="1" colspan="1">10.2 ± 0.5</td></tr><tr><td rowspan="1" colspan="1"/><td rowspan="1" colspan="1">10 - 13</td><td rowspan="1" colspan="1"/><td rowspan="1" colspan="1">11–12</td><td rowspan="1" colspan="1"/><td rowspan="1" colspan="1">8–9</td><td rowspan="1" colspan="1"/><td rowspan="1" colspan="1">8–12</td><td rowspan="1" colspan="1"/><td rowspan="1" colspan="1">8–11</td><td rowspan="1" colspan="1"/><td rowspan="1" colspan="1">10–10</td><td rowspan="1" colspan="1"/><td rowspan="1" colspan="1">9–12</td><td rowspan="1" colspan="1"/><td rowspan="1" colspan="1">9–12</td><td rowspan="1" colspan="1"/><td rowspan="1" colspan="1">9–11</td></tr><tr><td rowspan="2" colspan="1">SVL (males)</td><td rowspan="1" colspan="1">8</td><td rowspan="1" colspan="1">46.8 ± 5.9</td><td rowspan="1" colspan="1">1</td><td rowspan="1" colspan="1">58.3</td><td rowspan="1" colspan="1">2</td><td rowspan="1" colspan="1">38.6 ± 2.6</td><td rowspan="1" colspan="1">8</td><td rowspan="1" colspan="1">41.8 ± 2.3</td><td rowspan="1" colspan="1">13</td><td rowspan="1" colspan="1">46.0 ± 5.8</td><td rowspan="1" colspan="1">1</td><td rowspan="1" colspan="1">49.3</td><td rowspan="1" colspan="1">8</td><td rowspan="1" colspan="1">48.4 ± 4.1</td><td rowspan="1" colspan="1">23</td><td rowspan="1" colspan="1">58.5 ± 7.1</td><td rowspan="1" colspan="1">25</td><td rowspan="1" colspan="1">56.5 ± 5.7</td></tr><tr><td rowspan="1" colspan="1"/><td rowspan="1" colspan="1">39.0–53.2</td><td rowspan="1" colspan="1"/><td rowspan="1" colspan="1"/><td rowspan="1" colspan="1"/><td rowspan="1" colspan="1">36.8–40.4</td><td rowspan="1" colspan="1"/><td rowspan="1" colspan="1">37.0–43.7</td><td rowspan="1" colspan="1"/><td rowspan="1" colspan="1">37.3–54.1</td><td rowspan="1" colspan="1"/><td rowspan="1" colspan="1"/><td rowspan="1" colspan="1"/><td rowspan="1" colspan="1">40.0–54.2</td><td rowspan="1" colspan="1"/><td rowspan="1" colspan="1">43.6–74.9</td><td rowspan="1" colspan="1"/><td rowspan="1" colspan="1">45.2–65.3</td></tr><tr><td rowspan="2" colspan="1">SVL (females)</td><td rowspan="1" colspan="1">10</td><td rowspan="1" colspan="1">49.0 ± 3.5</td><td rowspan="1" colspan="1">2</td><td rowspan="1" colspan="1">53.5 ± 7.9</td><td rowspan="1" colspan="1">2</td><td rowspan="1" colspan="1">40.1 ± 0.9</td><td rowspan="1" colspan="1">16</td><td rowspan="1" colspan="1">43.6 ± 4.7</td><td rowspan="1" colspan="1">18</td><td rowspan="1" colspan="1">49.2 ± 5.1</td><td rowspan="1" colspan="1">4</td><td rowspan="1" colspan="1">46.2 ± 11.4</td><td rowspan="1" colspan="1">8</td><td rowspan="1" colspan="1">48.6 ± 3.3</td><td rowspan="1" colspan="1">23</td><td rowspan="1" colspan="1">55.7 ± 5.3</td><td rowspan="1" colspan="1">30</td><td rowspan="1" colspan="1">52.6 ± 5.1</td></tr><tr><td rowspan="1" colspan="1"/><td rowspan="1" colspan="1">40.6–53.3</td><td rowspan="1" colspan="1"/><td rowspan="1" colspan="1">47.9–59.1</td><td rowspan="1" colspan="1"/><td rowspan="1" colspan="1">39.4–40.7</td><td rowspan="1" colspan="1"/><td rowspan="1" colspan="1">32.7–50.1</td><td rowspan="1" colspan="1"/><td rowspan="1" colspan="1">39.4–56.2</td><td rowspan="1" colspan="1"/><td rowspan="1" colspan="1">35.6–56.6</td><td rowspan="1" colspan="1"/><td rowspan="1" colspan="1">43.1–54.0</td><td rowspan="1" colspan="1"/><td rowspan="1" colspan="1">43.6–62.1</td><td rowspan="1" colspan="1"/><td rowspan="1" colspan="1">42.4–64.1</td></tr></tbody></table></table-wrap><fig id="F6" position="float" orientation="portrait"><label>Figure 6.</label><caption><p>Distribution map of <italic><tp:taxon-name>Hemidactylus granosus</tp:taxon-name></italic>, <italic><tp:taxon-name>Hemidactylus saba</tp:taxon-name></italic> and <italic><tp:taxon-name>Hemidactylus ulii</tp:taxon-name></italic> sp. n. For the list of locality names and their corresponding numbers in the map see <xref ref-type="table" rid="T1">Table 1</xref>.</p></caption><graphic xmlns:xlink="http://www.w3.org/1999/xlink" xlink:href="ZooKeys-355-079-g006.jpg" position="float" orientation="portrait" xlink:type="simple"/></fig><table-wrap id="T1" position="float" orientation="portrait"><label>Table 1.</label><caption><p>List of material used for the phylogenetic analyses. Holotype of <italic><tp:taxon-name>Hemidactylus ulii</tp:taxon-name></italic> sp. n. and <italic><tp:taxon-name>Hemidactylus saba</tp:taxon-name></italic> are in bold. The column ‘Loc. N<sup>o</sup>’ refers to the locality number as shown in <xref ref-type="fig" rid="F6">Fig. 6</xref>.</p></caption><table><tbody><tr><th rowspan="1" colspan="1">Species</th><th rowspan="1" colspan="1">Code</th><th rowspan="1" colspan="1">Museum number</th><th rowspan="1" colspan="1">Country</th><th rowspan="1" colspan="1">Locality</th><th rowspan="1" colspan="1">Loc. N<sup>o</sup></th><th rowspan="1" colspan="1">Lat, Long</th><th rowspan="1" colspan="1"><italic>12S</italic></th><th rowspan="1" colspan="1"><italic>cytb</italic></th><th rowspan="1" colspan="1">c<italic>mos</italic></th><th rowspan="1" colspan="1"><italic>mc1r</italic></th><th rowspan="1" colspan="1"><italic>rag1</italic></th><th rowspan="1" colspan="1"><italic>rag2</italic></th></tr><tr><td rowspan="1" colspan="1"><italic><tp:taxon-name>Hemidactylus granosus</tp:taxon-name></italic></td><td rowspan="1" colspan="1">Sher10660</td><td rowspan="1" colspan="1">SMB 10660</td><td rowspan="1" colspan="1">Egypt</td><td rowspan="1" colspan="1">Ayoun Musa</td><td rowspan="1" colspan="1">1</td><td rowspan="1" colspan="1"><named-content xmlns:xlink="http://www.w3.org/1999/xlink" content-type="dwc:verbatimCoordinates" xlink:type="simple">29.875, 32.649</named-content></td><td rowspan="1" colspan="1"><ext-link xmlns:xlink="http://www.w3.org/1999/xlink" ext-link-type="uri" xlink:href="http://www.ncbi.nlm.nih.gov/nuccore/JQ957071" xlink:type="simple">JQ957071</ext-link></td><td rowspan="1" colspan="1"><ext-link xmlns:xlink="http://www.w3.org/1999/xlink" ext-link-type="uri" xlink:href="http://www.ncbi.nlm.nih.gov/nuccore/JQ957216" xlink:type="simple">JQ957216</ext-link></td><td rowspan="1" colspan="1"><ext-link xmlns:xlink="http://www.w3.org/1999/xlink" ext-link-type="uri" xlink:href="http://www.ncbi.nlm.nih.gov/nuccore/JQ957148" xlink:type="simple">JQ957148</ext-link></td><td rowspan="1" colspan="1"><ext-link xmlns:xlink="http://www.w3.org/1999/xlink" ext-link-type="uri" xlink:href="http://www.ncbi.nlm.nih.gov/nuccore/JQ957282" xlink:type="simple">JQ957282</ext-link></td><td rowspan="1" colspan="1">-</td><td rowspan="1" colspan="1"><ext-link xmlns:xlink="http://www.w3.org/1999/xlink" ext-link-type="uri" xlink:href="http://www.ncbi.nlm.nih.gov/nuccore/JQ957409" xlink:type="simple">JQ957409</ext-link></td></tr><tr><td rowspan="1" colspan="1"><italic><tp:taxon-name>Hemidactylus granosus</tp:taxon-name></italic></td><td rowspan="1" colspan="1">Hd41</td><td rowspan="1" colspan="1">NMP6V70163/2</td><td rowspan="1" colspan="1">Egypt</td><td rowspan="1" colspan="1">Sharm el Sheik; Sinai</td><td rowspan="1" colspan="1">2</td><td rowspan="1" colspan="1"><named-content xmlns:xlink="http://www.w3.org/1999/xlink" content-type="dwc:verbatimCoordinates" xlink:type="simple">27.885, 34.317</named-content></td><td rowspan="1" colspan="1"><ext-link xmlns:xlink="http://www.w3.org/1999/xlink" ext-link-type="uri" xlink:href="http://www.ncbi.nlm.nih.gov/nuccore/KC818724" xlink:type="simple">KC818724</ext-link></td><td rowspan="1" colspan="1"><ext-link xmlns:xlink="http://www.w3.org/1999/xlink" ext-link-type="uri" xlink:href="http://www.ncbi.nlm.nih.gov/nuccore/HQ833759" xlink:type="simple">HQ833759</ext-link></td><td rowspan="1" colspan="1"><ext-link xmlns:xlink="http://www.w3.org/1999/xlink" ext-link-type="uri" xlink:href="http://www.ncbi.nlm.nih.gov/nuccore/JQ957148" xlink:type="simple">JQ957148</ext-link></td><td rowspan="1" colspan="1">-</td><td rowspan="1" colspan="1"><ext-link xmlns:xlink="http://www.w3.org/1999/xlink" ext-link-type="uri" xlink:href="http://www.ncbi.nlm.nih.gov/nuccore/KC818981" xlink:type="simple">KC818981</ext-link></td><td rowspan="1" colspan="1"><ext-link xmlns:xlink="http://www.w3.org/1999/xlink" ext-link-type="uri" xlink:href="http://www.ncbi.nlm.nih.gov/nuccore/KF647606" xlink:type="simple">KF647606</ext-link></td></tr><tr><td rowspan="1" colspan="1"><italic><tp:taxon-name>Hemidactylus granosus</tp:taxon-name></italic></td><td rowspan="1" colspan="1">Hd96</td><td rowspan="1" colspan="1">NMP6V70163/1</td><td rowspan="1" colspan="1">Egypt</td><td rowspan="1" colspan="1">Sharm el Sheik; Sinai</td><td rowspan="1" colspan="1">2</td><td rowspan="1" colspan="1"><named-content xmlns:xlink="http://www.w3.org/1999/xlink" content-type="dwc:verbatimCoordinates" xlink:type="simple">27.885, 34.317</named-content></td><td rowspan="1" colspan="1"><ext-link xmlns:xlink="http://www.w3.org/1999/xlink" ext-link-type="uri" xlink:href="http://www.ncbi.nlm.nih.gov/nuccore/KC818724" xlink:type="simple">KC818724</ext-link></td><td rowspan="1" colspan="1"><ext-link xmlns:xlink="http://www.w3.org/1999/xlink" ext-link-type="uri" xlink:href="http://www.ncbi.nlm.nih.gov/nuccore/HQ833759" xlink:type="simple">HQ833759</ext-link></td><td rowspan="1" colspan="1">-</td><td rowspan="1" colspan="1">-</td><td rowspan="1" colspan="1">-</td><td rowspan="1" colspan="1"><ext-link xmlns:xlink="http://www.w3.org/1999/xlink" ext-link-type="uri" xlink:href="http://www.ncbi.nlm.nih.gov/nuccore/KF647607" xlink:type="simple">KF647607</ext-link></td></tr><tr><td rowspan="1" colspan="1"><italic><tp:taxon-name>Hemidactylus granosus</tp:taxon-name></italic></td><td rowspan="1" colspan="1">Hd97</td><td rowspan="1" colspan="1">NMP6V70163/3</td><td rowspan="1" colspan="1">Egypt</td><td rowspan="1" colspan="1">Sharm el Sheik; Sinai</td><td rowspan="1" colspan="1">2</td><td rowspan="1" colspan="1"><named-content xmlns:xlink="http://www.w3.org/1999/xlink" content-type="dwc:verbatimCoordinates" xlink:type="simple">27.885, 34.317</named-content></td><td rowspan="1" colspan="1"><ext-link xmlns:xlink="http://www.w3.org/1999/xlink" ext-link-type="uri" xlink:href="http://www.ncbi.nlm.nih.gov/nuccore/KC818724" xlink:type="simple">KC818724</ext-link></td><td rowspan="1" colspan="1"><ext-link xmlns:xlink="http://www.w3.org/1999/xlink" ext-link-type="uri" xlink:href="http://www.ncbi.nlm.nih.gov/nuccore/HQ833759" xlink:type="simple">HQ833759</ext-link></td><td rowspan="1" colspan="1">-</td><td rowspan="1" colspan="1">-</td><td rowspan="1" colspan="1">-</td><td rowspan="1" colspan="1"><ext-link xmlns:xlink="http://www.w3.org/1999/xlink" ext-link-type="uri" xlink:href="http://www.ncbi.nlm.nih.gov/nuccore/KF647608" xlink:type="simple">KF647608</ext-link></td></tr><tr><td rowspan="1" colspan="1"><italic><tp:taxon-name>Hemidactylus granosus</tp:taxon-name></italic></td><td rowspan="1" colspan="1">HSA63</td><td rowspan="1" colspan="1">ZFMK 94084</td><td rowspan="1" colspan="1">Saudi Arabia</td><td rowspan="1" colspan="1">Al Wajh</td><td rowspan="1" colspan="1">3</td><td rowspan="1" colspan="1"><named-content xmlns:xlink="http://www.w3.org/1999/xlink" content-type="dwc:verbatimCoordinates" xlink:type="simple">26.208, 36.4976</named-content></td><td rowspan="1" colspan="1"><ext-link xmlns:xlink="http://www.w3.org/1999/xlink" ext-link-type="uri" xlink:href="http://www.ncbi.nlm.nih.gov/nuccore/KC818724" xlink:type="simple">KC818724</ext-link></td><td rowspan="1" colspan="1"><ext-link xmlns:xlink="http://www.w3.org/1999/xlink" ext-link-type="uri" xlink:href="http://www.ncbi.nlm.nih.gov/nuccore/HQ833759" xlink:type="simple">HQ833759</ext-link></td><td rowspan="1" colspan="1"><ext-link xmlns:xlink="http://www.w3.org/1999/xlink" ext-link-type="uri" xlink:href="http://www.ncbi.nlm.nih.gov/nuccore/KF647576" xlink:type="simple">KF647576</ext-link></td><td rowspan="1" colspan="1"><ext-link xmlns:xlink="http://www.w3.org/1999/xlink" ext-link-type="uri" xlink:href="http://www.ncbi.nlm.nih.gov/nuccore/KF647589" xlink:type="simple">KF647589</ext-link></td><td rowspan="1" colspan="1"><ext-link xmlns:xlink="http://www.w3.org/1999/xlink" ext-link-type="uri" xlink:href="http://www.ncbi.nlm.nih.gov/nuccore/KF647596" xlink:type="simple">KF647596</ext-link></td><td rowspan="1" colspan="1"><ext-link xmlns:xlink="http://www.w3.org/1999/xlink" ext-link-type="uri" xlink:href="http://www.ncbi.nlm.nih.gov/nuccore/KF647610" xlink:type="simple">KF647610</ext-link></td></tr><tr><td rowspan="1" colspan="1"><italic><tp:taxon-name>Hemidactylus granosus</tp:taxon-name></italic></td><td rowspan="1" colspan="1">HSA64</td><td rowspan="1" colspan="1">ZFMK 94085</td><td rowspan="1" colspan="1">Saudi Arabia</td><td rowspan="1" colspan="1">Al Wajh</td><td rowspan="1" colspan="1">3</td><td rowspan="1" colspan="1"><named-content xmlns:xlink="http://www.w3.org/1999/xlink" content-type="dwc:verbatimCoordinates" xlink:type="simple">26.208, 36.4976</named-content></td><td rowspan="1" colspan="1"><ext-link xmlns:xlink="http://www.w3.org/1999/xlink" ext-link-type="uri" xlink:href="http://www.ncbi.nlm.nih.gov/nuccore/KF647571" xlink:type="simple">KF647571</ext-link></td><td rowspan="1" colspan="1">-</td><td rowspan="1" colspan="1">-</td><td rowspan="1" colspan="1">-</td><td rowspan="1" colspan="1">-</td><td rowspan="1" colspan="1">-</td></tr><tr><td rowspan="1" colspan="1"><italic><tp:taxon-name>Hemidactylus granosus</tp:taxon-name></italic></td><td rowspan="1" colspan="1">HSA65</td><td rowspan="1" colspan="1">ZFMK 94086</td><td rowspan="1" colspan="1">Saudi Arabia</td><td rowspan="1" colspan="1">15 km S of Al Wajh</td><td rowspan="1" colspan="1">4</td><td rowspan="1" colspan="1"><named-content xmlns:xlink="http://www.w3.org/1999/xlink" content-type="dwc:verbatimCoordinates" xlink:type="simple">26.123, 36.5689</named-content></td><td rowspan="1" colspan="1"><ext-link xmlns:xlink="http://www.w3.org/1999/xlink" ext-link-type="uri" xlink:href="http://www.ncbi.nlm.nih.gov/nuccore/KF647570" xlink:type="simple">KF647570</ext-link></td><td rowspan="1" colspan="1"><ext-link xmlns:xlink="http://www.w3.org/1999/xlink" ext-link-type="uri" xlink:href="http://www.ncbi.nlm.nih.gov/nuccore/KF647581" xlink:type="simple">KF647581</ext-link></td><td rowspan="1" colspan="1"><ext-link xmlns:xlink="http://www.w3.org/1999/xlink" ext-link-type="uri" xlink:href="http://www.ncbi.nlm.nih.gov/nuccore/KF647574" xlink:type="simple">KF647574</ext-link></td><td rowspan="1" colspan="1"><ext-link xmlns:xlink="http://www.w3.org/1999/xlink" ext-link-type="uri" xlink:href="http://www.ncbi.nlm.nih.gov/nuccore/KF647590" xlink:type="simple">KF647590</ext-link></td><td rowspan="1" colspan="1"><ext-link xmlns:xlink="http://www.w3.org/1999/xlink" ext-link-type="uri" xlink:href="http://www.ncbi.nlm.nih.gov/nuccore/KF647601" xlink:type="simple">KF647601</ext-link></td><td rowspan="1" colspan="1"><ext-link xmlns:xlink="http://www.w3.org/1999/xlink" ext-link-type="uri" xlink:href="http://www.ncbi.nlm.nih.gov/nuccore/KF647610" xlink:type="simple">KF647610</ext-link></td></tr><tr><td rowspan="1" colspan="1"><italic><tp:taxon-name>Hemidactylus granosus</tp:taxon-name></italic></td><td rowspan="1" colspan="1">HSA66</td><td rowspan="1" colspan="1">ZFMK 94087</td><td rowspan="1" colspan="1">Saudi Arabia</td><td rowspan="1" colspan="1">15 km S of Al Wajh</td><td rowspan="1" colspan="1">4</td><td rowspan="1" colspan="1"><named-content xmlns:xlink="http://www.w3.org/1999/xlink" content-type="dwc:verbatimCoordinates" xlink:type="simple">26.123, 36.5689</named-content></td><td rowspan="1" colspan="1"><ext-link xmlns:xlink="http://www.w3.org/1999/xlink" ext-link-type="uri" xlink:href="http://www.ncbi.nlm.nih.gov/nuccore/KC818724" xlink:type="simple">KC818724</ext-link></td><td rowspan="1" colspan="1">-</td><td rowspan="1" colspan="1">-</td><td rowspan="1" colspan="1">-</td><td rowspan="1" colspan="1">-</td><td rowspan="1" colspan="1">-</td></tr><tr><td rowspan="1" colspan="1"><italic><tp:taxon-name>Hemidactylus granosus</tp:taxon-name></italic></td><td rowspan="1" colspan="1">HSA67</td><td rowspan="1" colspan="1">ZFMK 94088</td><td rowspan="1" colspan="1">Saudi Arabia</td><td rowspan="1" colspan="1">15 km S of Al Wajh</td><td rowspan="1" colspan="1">4</td><td rowspan="1" colspan="1"><named-content xmlns:xlink="http://www.w3.org/1999/xlink" content-type="dwc:verbatimCoordinates" xlink:type="simple">26.123, 36.5689</named-content></td><td rowspan="1" colspan="1"><ext-link xmlns:xlink="http://www.w3.org/1999/xlink" ext-link-type="uri" xlink:href="http://www.ncbi.nlm.nih.gov/nuccore/KF647569" xlink:type="simple">KF647569</ext-link></td><td rowspan="1" colspan="1">-</td><td rowspan="1" colspan="1">-</td><td rowspan="1" colspan="1">-</td><td rowspan="1" colspan="1">-</td><td rowspan="1" colspan="1">-</td></tr><tr><td rowspan="1" colspan="1"><italic><tp:taxon-name>Hemidactylus granosus</tp:taxon-name></italic></td><td rowspan="1" colspan="1">HSA68</td><td rowspan="1" colspan="1">TUZC-R8</td><td rowspan="1" colspan="1">Saudi Arabia</td><td rowspan="1" colspan="1">15 km S of Al Wajh</td><td rowspan="1" colspan="1">4</td><td rowspan="1" colspan="1"><named-content xmlns:xlink="http://www.w3.org/1999/xlink" content-type="dwc:verbatimCoordinates" xlink:type="simple">26.123, 36.5689</named-content></td><td rowspan="1" colspan="1"><ext-link xmlns:xlink="http://www.w3.org/1999/xlink" ext-link-type="uri" xlink:href="http://www.ncbi.nlm.nih.gov/nuccore/KF647570" xlink:type="simple">KF647570</ext-link></td><td rowspan="1" colspan="1">-</td><td rowspan="1" colspan="1">-</td><td rowspan="1" colspan="1">-</td><td rowspan="1" colspan="1">-</td><td rowspan="1" colspan="1">-</td></tr><tr><td rowspan="1" colspan="1"><italic><tp:taxon-name>Hemidactylus granosus</tp:taxon-name></italic></td><td rowspan="1" colspan="1">HSA69</td><td rowspan="1" colspan="1">ZFMK 94089</td><td rowspan="1" colspan="1">Saudi Arabia</td><td rowspan="1" colspan="1">15 km S of Al Wajh</td><td rowspan="1" colspan="1">4</td><td rowspan="1" colspan="1"><named-content xmlns:xlink="http://www.w3.org/1999/xlink" content-type="dwc:verbatimCoordinates" xlink:type="simple">26.123, 36.5689</named-content></td><td rowspan="1" colspan="1"><ext-link xmlns:xlink="http://www.w3.org/1999/xlink" ext-link-type="uri" xlink:href="http://www.ncbi.nlm.nih.gov/nuccore/KF647570" xlink:type="simple">KF647570</ext-link></td><td rowspan="1" colspan="1">-</td><td rowspan="1" colspan="1">-</td><td rowspan="1" colspan="1">-</td><td rowspan="1" colspan="1">-</td><td rowspan="1" colspan="1">-</td></tr><tr><td rowspan="1" colspan="1"><italic><tp:taxon-name>Hemidactylus granosus</tp:taxon-name></italic></td><td rowspan="1" colspan="1">HSA70</td><td rowspan="1" colspan="1">TUZC-R9</td><td rowspan="1" colspan="1">Saudi Arabia</td><td rowspan="1" colspan="1">72 km N of Umluj</td><td rowspan="1" colspan="1">5</td><td rowspan="1" colspan="1"><named-content xmlns:xlink="http://www.w3.org/1999/xlink" content-type="dwc:verbatimCoordinates" xlink:type="simple">25.614, 36.9867</named-content></td><td rowspan="1" colspan="1"><ext-link xmlns:xlink="http://www.w3.org/1999/xlink" ext-link-type="uri" xlink:href="http://www.ncbi.nlm.nih.gov/nuccore/KF647569" xlink:type="simple">KF647569</ext-link></td><td rowspan="1" colspan="1"><ext-link xmlns:xlink="http://www.w3.org/1999/xlink" ext-link-type="uri" xlink:href="http://www.ncbi.nlm.nih.gov/nuccore/KF647582" xlink:type="simple">KF647582</ext-link></td><td rowspan="1" colspan="1"><ext-link xmlns:xlink="http://www.w3.org/1999/xlink" ext-link-type="uri" xlink:href="http://www.ncbi.nlm.nih.gov/nuccore/JQ957148" xlink:type="simple">JQ957148</ext-link></td><td rowspan="1" colspan="1"><ext-link xmlns:xlink="http://www.w3.org/1999/xlink" ext-link-type="uri" xlink:href="http://www.ncbi.nlm.nih.gov/nuccore/KF647591" xlink:type="simple">KF647591</ext-link></td><td rowspan="1" colspan="1"><ext-link xmlns:xlink="http://www.w3.org/1999/xlink" ext-link-type="uri" xlink:href="http://www.ncbi.nlm.nih.gov/nuccore/KF647600" xlink:type="simple">KF647600</ext-link></td><td rowspan="1" colspan="1"><ext-link xmlns:xlink="http://www.w3.org/1999/xlink" ext-link-type="uri" xlink:href="http://www.ncbi.nlm.nih.gov/nuccore/KF647609" xlink:type="simple">KF647609</ext-link></td></tr><tr><td rowspan="1" colspan="1"><italic><tp:taxon-name>Hemidactylus granosus</tp:taxon-name></italic></td><td rowspan="1" colspan="1">HSA62</td><td rowspan="1" colspan="1">TUZC-R10</td><td rowspan="1" colspan="1">Saudi Arabia</td><td rowspan="1" colspan="1">180 km W of Hail</td><td rowspan="1" colspan="1">6</td><td rowspan="1" colspan="1"><named-content xmlns:xlink="http://www.w3.org/1999/xlink" content-type="dwc:verbatimCoordinates" xlink:type="simple">26.883, 40.0874</named-content></td><td rowspan="1" colspan="1"><ext-link xmlns:xlink="http://www.w3.org/1999/xlink" ext-link-type="uri" xlink:href="http://www.ncbi.nlm.nih.gov/nuccore/KF647569" xlink:type="simple">KF647569</ext-link></td><td rowspan="1" colspan="1"><ext-link xmlns:xlink="http://www.w3.org/1999/xlink" ext-link-type="uri" xlink:href="http://www.ncbi.nlm.nih.gov/nuccore/KF647585" xlink:type="simple">KF647585</ext-link></td><td rowspan="1" colspan="1"><ext-link xmlns:xlink="http://www.w3.org/1999/xlink" ext-link-type="uri" xlink:href="http://www.ncbi.nlm.nih.gov/nuccore/JQ957148" xlink:type="simple">JQ957148</ext-link></td><td rowspan="1" colspan="1"><ext-link xmlns:xlink="http://www.w3.org/1999/xlink" ext-link-type="uri" xlink:href="http://www.ncbi.nlm.nih.gov/nuccore/KF647588" xlink:type="simple">KF647588</ext-link></td><td rowspan="1" colspan="1"><ext-link xmlns:xlink="http://www.w3.org/1999/xlink" ext-link-type="uri" xlink:href="http://www.ncbi.nlm.nih.gov/nuccore/KF647602" xlink:type="simple">KF647602</ext-link></td><td rowspan="1" colspan="1"><ext-link xmlns:xlink="http://www.w3.org/1999/xlink" ext-link-type="uri" xlink:href="http://www.ncbi.nlm.nih.gov/nuccore/KF647609" xlink:type="simple">KF647609</ext-link></td></tr><tr><td rowspan="1" colspan="1"><italic><tp:taxon-name>Hemidactylus granosus</tp:taxon-name></italic></td><td rowspan="1" colspan="1">HSA61</td><td rowspan="1" colspan="1">IBES10001</td><td rowspan="1" colspan="1">Saudi Arabia</td><td rowspan="1" colspan="1">Al Ghat</td><td rowspan="1" colspan="1">7</td><td rowspan="1" colspan="1"><named-content xmlns:xlink="http://www.w3.org/1999/xlink" content-type="dwc:verbatimCoordinates" xlink:type="simple">26.054, 45.0003</named-content></td><td rowspan="1" colspan="1"><ext-link xmlns:xlink="http://www.w3.org/1999/xlink" ext-link-type="uri" xlink:href="http://www.ncbi.nlm.nih.gov/nuccore/KF647569" xlink:type="simple">KF647569</ext-link></td><td rowspan="1" colspan="1"><ext-link xmlns:xlink="http://www.w3.org/1999/xlink" ext-link-type="uri" xlink:href="http://www.ncbi.nlm.nih.gov/nuccore/KF647585" xlink:type="simple">KF647585</ext-link></td><td rowspan="1" colspan="1"><ext-link xmlns:xlink="http://www.w3.org/1999/xlink" ext-link-type="uri" xlink:href="http://www.ncbi.nlm.nih.gov/nuccore/JQ957148" xlink:type="simple">JQ957148</ext-link></td><td rowspan="1" colspan="1"><ext-link xmlns:xlink="http://www.w3.org/1999/xlink" ext-link-type="uri" xlink:href="http://www.ncbi.nlm.nih.gov/nuccore/KF647588" xlink:type="simple">KF647588</ext-link></td><td rowspan="1" colspan="1"><ext-link xmlns:xlink="http://www.w3.org/1999/xlink" ext-link-type="uri" xlink:href="http://www.ncbi.nlm.nih.gov/nuccore/KF647599" xlink:type="simple">KF647599</ext-link></td><td rowspan="1" colspan="1"><ext-link xmlns:xlink="http://www.w3.org/1999/xlink" ext-link-type="uri" xlink:href="http://www.ncbi.nlm.nih.gov/nuccore/KF647610" xlink:type="simple">KF647610</ext-link></td></tr><tr><td rowspan="1" colspan="1"><italic><tp:taxon-name>Hemidactylus granosus</tp:taxon-name></italic></td><td rowspan="1" colspan="1">HSA57</td><td rowspan="1" colspan="1">IBES10183</td><td rowspan="1" colspan="1">Saudi Arabia</td><td rowspan="1" colspan="1">30 km NE of Alhawiyah</td><td rowspan="1" colspan="1">8</td><td rowspan="1" colspan="1"><named-content xmlns:xlink="http://www.w3.org/1999/xlink" content-type="dwc:verbatimCoordinates" xlink:type="simple">21.624, 40.7094</named-content></td><td rowspan="1" colspan="1"><ext-link xmlns:xlink="http://www.w3.org/1999/xlink" ext-link-type="uri" xlink:href="http://www.ncbi.nlm.nih.gov/nuccore/KF647568" xlink:type="simple">KF647568</ext-link></td><td rowspan="1" colspan="1"><ext-link xmlns:xlink="http://www.w3.org/1999/xlink" ext-link-type="uri" xlink:href="http://www.ncbi.nlm.nih.gov/nuccore/KF647580" xlink:type="simple">KF647580</ext-link></td><td rowspan="1" colspan="1">-</td><td rowspan="1" colspan="1">-</td><td rowspan="1" colspan="1"><ext-link xmlns:xlink="http://www.w3.org/1999/xlink" ext-link-type="uri" xlink:href="http://www.ncbi.nlm.nih.gov/nuccore/KF647597" xlink:type="simple">KF647597</ext-link></td><td rowspan="1" colspan="1"><ext-link xmlns:xlink="http://www.w3.org/1999/xlink" ext-link-type="uri" xlink:href="http://www.ncbi.nlm.nih.gov/nuccore/KF647610" xlink:type="simple">KF647610</ext-link></td></tr><tr><td rowspan="1" colspan="1"><italic><tp:taxon-name>Hemidactylus granosus</tp:taxon-name></italic></td><td rowspan="1" colspan="1">HSA58</td><td rowspan="1" colspan="1">ZFMK 94090</td><td rowspan="1" colspan="1">Saudi Arabia</td><td rowspan="1" colspan="1">30 km NE of Alhawiyah</td><td rowspan="1" colspan="1">8</td><td rowspan="1" colspan="1"><named-content xmlns:xlink="http://www.w3.org/1999/xlink" content-type="dwc:verbatimCoordinates" xlink:type="simple">21.624, 40.7094</named-content></td><td rowspan="1" colspan="1"><ext-link xmlns:xlink="http://www.w3.org/1999/xlink" ext-link-type="uri" xlink:href="http://www.ncbi.nlm.nih.gov/nuccore/KF647569" xlink:type="simple">KF647569</ext-link></td><td rowspan="1" colspan="1">-</td><td rowspan="1" colspan="1">-</td><td rowspan="1" colspan="1">-</td><td rowspan="1" colspan="1">-</td><td rowspan="1" colspan="1">-</td></tr><tr><td rowspan="1" colspan="1"><italic><tp:taxon-name>Hemidactylus granosus</tp:taxon-name></italic></td><td rowspan="1" colspan="1">HSA59</td><td rowspan="1" colspan="1">TUZC-R11</td><td rowspan="1" colspan="1">Saudi Arabia</td><td rowspan="1" colspan="1">30 km NE of Alhawiyah</td><td rowspan="1" colspan="1">8</td><td rowspan="1" colspan="1"><named-content xmlns:xlink="http://www.w3.org/1999/xlink" content-type="dwc:verbatimCoordinates" xlink:type="simple">21.624, 40.7094</named-content></td><td rowspan="1" colspan="1"><ext-link xmlns:xlink="http://www.w3.org/1999/xlink" ext-link-type="uri" xlink:href="http://www.ncbi.nlm.nih.gov/nuccore/KF647569" xlink:type="simple">KF647569</ext-link></td><td rowspan="1" colspan="1">-</td><td rowspan="1" colspan="1">-</td><td rowspan="1" colspan="1">-</td><td rowspan="1" colspan="1">-</td><td rowspan="1" colspan="1">-</td></tr><tr><td rowspan="1" colspan="1"><italic><tp:taxon-name>Hemidactylus granosus</tp:taxon-name></italic></td><td rowspan="1" colspan="1">HSA60</td><td rowspan="1" colspan="1">IBES10344</td><td rowspan="1" colspan="1">Saudi Arabia</td><td rowspan="1" colspan="1">30 km NE of Alhawiyah</td><td rowspan="1" colspan="1">8</td><td rowspan="1" colspan="1"><named-content xmlns:xlink="http://www.w3.org/1999/xlink" content-type="dwc:verbatimCoordinates" xlink:type="simple">21.624, 40.7094</named-content></td><td rowspan="1" colspan="1"><ext-link xmlns:xlink="http://www.w3.org/1999/xlink" ext-link-type="uri" xlink:href="http://www.ncbi.nlm.nih.gov/nuccore/KF647569" xlink:type="simple">KF647569</ext-link></td><td rowspan="1" colspan="1"><ext-link xmlns:xlink="http://www.w3.org/1999/xlink" ext-link-type="uri" xlink:href="http://www.ncbi.nlm.nih.gov/nuccore/KF647583" xlink:type="simple">KF647583</ext-link></td><td rowspan="1" colspan="1">-</td><td rowspan="1" colspan="1">-</td><td rowspan="1" colspan="1"><ext-link xmlns:xlink="http://www.w3.org/1999/xlink" ext-link-type="uri" xlink:href="http://www.ncbi.nlm.nih.gov/nuccore/KF647598" xlink:type="simple">KF647598</ext-link></td><td rowspan="1" colspan="1"><ext-link xmlns:xlink="http://www.w3.org/1999/xlink" ext-link-type="uri" xlink:href="http://www.ncbi.nlm.nih.gov/nuccore/KF647610" xlink:type="simple">KF647610</ext-link></td></tr><tr><td rowspan="1" colspan="1"><italic><tp:taxon-name>Hemidactylus granosus</tp:taxon-name></italic></td><td rowspan="1" colspan="1">HSA54</td><td rowspan="1" colspan="1">IBES10150</td><td rowspan="1" colspan="1">Saudi Arabia</td><td rowspan="1" colspan="1">20 km S of Ashayrah</td><td rowspan="1" colspan="1">9</td><td rowspan="1" colspan="1"><named-content xmlns:xlink="http://www.w3.org/1999/xlink" content-type="dwc:verbatimCoordinates" xlink:type="simple">21.602, 40.6911</named-content></td><td rowspan="1" colspan="1"><ext-link xmlns:xlink="http://www.w3.org/1999/xlink" ext-link-type="uri" xlink:href="http://www.ncbi.nlm.nih.gov/nuccore/KF647568" xlink:type="simple">KF647568</ext-link></td><td rowspan="1" colspan="1"><ext-link xmlns:xlink="http://www.w3.org/1999/xlink" ext-link-type="uri" xlink:href="http://www.ncbi.nlm.nih.gov/nuccore/KF647584" xlink:type="simple">KF647584</ext-link></td><td rowspan="1" colspan="1"><ext-link xmlns:xlink="http://www.w3.org/1999/xlink" ext-link-type="uri" xlink:href="http://www.ncbi.nlm.nih.gov/nuccore/KF647576" xlink:type="simple">KF647576</ext-link></td><td rowspan="1" colspan="1"><ext-link xmlns:xlink="http://www.w3.org/1999/xlink" ext-link-type="uri" xlink:href="http://www.ncbi.nlm.nih.gov/nuccore/KF647588" xlink:type="simple">KF647588</ext-link></td><td rowspan="1" colspan="1"><ext-link xmlns:xlink="http://www.w3.org/1999/xlink" ext-link-type="uri" xlink:href="http://www.ncbi.nlm.nih.gov/nuccore/KF647595" xlink:type="simple">KF647595</ext-link></td><td rowspan="1" colspan="1"><ext-link xmlns:xlink="http://www.w3.org/1999/xlink" ext-link-type="uri" xlink:href="http://www.ncbi.nlm.nih.gov/nuccore/KF647609" xlink:type="simple">KF647609</ext-link></td></tr><tr><td rowspan="1" colspan="1"><italic><tp:taxon-name>Hemidactylus granosus</tp:taxon-name></italic></td><td rowspan="1" colspan="1">HSA55</td><td rowspan="1" colspan="1">ZFMK 94091</td><td rowspan="1" colspan="1">Saudi Arabia</td><td rowspan="1" colspan="1">20 km S of Ashayrah</td><td rowspan="1" colspan="1">9</td><td rowspan="1" colspan="1"><named-content xmlns:xlink="http://www.w3.org/1999/xlink" content-type="dwc:verbatimCoordinates" xlink:type="simple">21.602, 40.6911</named-content></td><td rowspan="1" colspan="1"><ext-link xmlns:xlink="http://www.w3.org/1999/xlink" ext-link-type="uri" xlink:href="http://www.ncbi.nlm.nih.gov/nuccore/KF647569" xlink:type="simple">KF647569</ext-link></td><td rowspan="1" colspan="1"><ext-link xmlns:xlink="http://www.w3.org/1999/xlink" ext-link-type="uri" xlink:href="http://www.ncbi.nlm.nih.gov/nuccore/KF647584" xlink:type="simple">KF647584</ext-link></td><td rowspan="1" colspan="1"><ext-link xmlns:xlink="http://www.w3.org/1999/xlink" ext-link-type="uri" xlink:href="http://www.ncbi.nlm.nih.gov/nuccore/KF647575" xlink:type="simple">KF647575</ext-link></td><td rowspan="1" colspan="1"><ext-link xmlns:xlink="http://www.w3.org/1999/xlink" ext-link-type="uri" xlink:href="http://www.ncbi.nlm.nih.gov/nuccore/KF647588" xlink:type="simple">KF647588</ext-link></td><td rowspan="1" colspan="1"><ext-link xmlns:xlink="http://www.w3.org/1999/xlink" ext-link-type="uri" xlink:href="http://www.ncbi.nlm.nih.gov/nuccore/KF647596" xlink:type="simple">KF647596</ext-link></td><td rowspan="1" colspan="1"><ext-link xmlns:xlink="http://www.w3.org/1999/xlink" ext-link-type="uri" xlink:href="http://www.ncbi.nlm.nih.gov/nuccore/KF647610" xlink:type="simple">KF647610</ext-link></td></tr><tr><td rowspan="1" colspan="1"><italic><tp:taxon-name>Hemidactylus granosus</tp:taxon-name></italic></td><td rowspan="1" colspan="1">HSA56</td><td rowspan="1" colspan="1">IBES10363</td><td rowspan="1" colspan="1">Saudi Arabia</td><td rowspan="1" colspan="1">20 km S of Ashayrah</td><td rowspan="1" colspan="1">9</td><td rowspan="1" colspan="1"><named-content xmlns:xlink="http://www.w3.org/1999/xlink" content-type="dwc:verbatimCoordinates" xlink:type="simple">21.602, 40.6911</named-content></td><td rowspan="1" colspan="1"><ext-link xmlns:xlink="http://www.w3.org/1999/xlink" ext-link-type="uri" xlink:href="http://www.ncbi.nlm.nih.gov/nuccore/KF647569" xlink:type="simple">KF647569</ext-link></td><td rowspan="1" colspan="1">-</td><td rowspan="1" colspan="1">-</td><td rowspan="1" colspan="1">-</td><td rowspan="1" colspan="1">-</td><td rowspan="1" colspan="1">-</td></tr><tr><td rowspan="1" colspan="1"><italic><tp:taxon-name>Hemidactylus granosus</tp:taxon-name></italic></td><td rowspan="1" colspan="1">ZFMK 87236</td><td rowspan="1" colspan="1">ZFMK 87236</td><td rowspan="1" colspan="1">Saudi Arabia</td><td rowspan="1" colspan="1">Taif National Wildlife Research Center</td><td rowspan="1" colspan="1">10</td><td rowspan="1" colspan="1"><named-content xmlns:xlink="http://www.w3.org/1999/xlink" content-type="dwc:verbatimCoordinates" xlink:type="simple">21.25, 40.96</named-content></td><td rowspan="1" colspan="1"><ext-link xmlns:xlink="http://www.w3.org/1999/xlink" ext-link-type="uri" xlink:href="http://www.ncbi.nlm.nih.gov/nuccore/KF647569" xlink:type="simple">KF647569</ext-link></td><td rowspan="1" colspan="1">-</td><td rowspan="1" colspan="1">-</td><td rowspan="1" colspan="1">-</td><td rowspan="1" colspan="1">-</td><td rowspan="1" colspan="1">-</td></tr><tr><td rowspan="1" colspan="1"><italic><tp:taxon-name>Hemidactylus saba</tp:taxon-name></italic></td><td rowspan="1" colspan="1">BJ27</td><td rowspan="1" colspan="1">NHM-BS N41914</td><td rowspan="1" colspan="1">Yemen</td><td rowspan="1" colspan="1">Marib</td><td rowspan="1" colspan="1">17</td><td rowspan="1" colspan="1"><named-content xmlns:xlink="http://www.w3.org/1999/xlink" content-type="dwc:verbatimCoordinates" xlink:type="simple">14.9, 45.5</named-content></td><td rowspan="1" colspan="1"><ext-link xmlns:xlink="http://www.w3.org/1999/xlink" ext-link-type="uri" xlink:href="http://www.ncbi.nlm.nih.gov/nuccore/KF647567" xlink:type="simple">KF647567</ext-link></td><td rowspan="1" colspan="1">-</td><td rowspan="1" colspan="1"><ext-link xmlns:xlink="http://www.w3.org/1999/xlink" ext-link-type="uri" xlink:href="http://www.ncbi.nlm.nih.gov/nuccore/KF647573" xlink:type="simple">KF647573</ext-link></td><td rowspan="1" colspan="1">-</td><td rowspan="1" colspan="1">-</td><td rowspan="1" colspan="1"><ext-link xmlns:xlink="http://www.w3.org/1999/xlink" ext-link-type="uri" xlink:href="http://www.ncbi.nlm.nih.gov/nuccore/KF647605" xlink:type="simple">KF647605</ext-link></td></tr><tr><td rowspan="1" colspan="1"><italic><tp:taxon-name>Hemidactylus saba</tp:taxon-name></italic></td><td rowspan="1" colspan="1">BJ28</td><td rowspan="1" colspan="1">NHM-BS N41913</td><td rowspan="1" colspan="1">Yemen</td><td rowspan="1" colspan="1">Marib</td><td rowspan="1" colspan="1">17</td><td rowspan="1" colspan="1"><named-content xmlns:xlink="http://www.w3.org/1999/xlink" content-type="dwc:verbatimCoordinates" xlink:type="simple">14.9, 45.5</named-content></td><td rowspan="1" colspan="1"><ext-link xmlns:xlink="http://www.w3.org/1999/xlink" ext-link-type="uri" xlink:href="http://www.ncbi.nlm.nih.gov/nuccore/KF647567" xlink:type="simple">KF647567</ext-link></td><td rowspan="1" colspan="1"><ext-link xmlns:xlink="http://www.w3.org/1999/xlink" ext-link-type="uri" xlink:href="http://www.ncbi.nlm.nih.gov/nuccore/KF647579" xlink:type="simple">KF647579</ext-link></td><td rowspan="1" colspan="1"><ext-link xmlns:xlink="http://www.w3.org/1999/xlink" ext-link-type="uri" xlink:href="http://www.ncbi.nlm.nih.gov/nuccore/KF647573" xlink:type="simple">KF647573</ext-link></td><td rowspan="1" colspan="1"><ext-link xmlns:xlink="http://www.w3.org/1999/xlink" ext-link-type="uri" xlink:href="http://www.ncbi.nlm.nih.gov/nuccore/KF647586" xlink:type="simple">KF647586</ext-link></td><td rowspan="1" colspan="1">-</td><td rowspan="1" colspan="1"><ext-link xmlns:xlink="http://www.w3.org/1999/xlink" ext-link-type="uri" xlink:href="http://www.ncbi.nlm.nih.gov/nuccore/KF647605" xlink:type="simple">KF647605</ext-link></td></tr><tr><td rowspan="1" colspan="1"><bold><italic><tp:taxon-name>Hemidactylus saba</tp:taxon-name></italic></bold></td><td rowspan="1" colspan="1"><bold>BJ29</bold></td><td rowspan="1" colspan="1"><bold>NHM-BS N41912</bold></td><td rowspan="1" colspan="1"><bold>Yemen</bold></td><td rowspan="1" colspan="1"><bold>Marib</bold></td><td rowspan="1" colspan="1">17</td><td rowspan="1" colspan="1"><named-content xmlns:xlink="http://www.w3.org/1999/xlink" content-type="dwc:verbatimCoordinates" xlink:type="simple">14.9, 45.5</named-content></td><td rowspan="1" colspan="1"><ext-link xmlns:xlink="http://www.w3.org/1999/xlink" ext-link-type="uri" xlink:href="http://www.ncbi.nlm.nih.gov/nuccore/KF647567" xlink:type="simple">KF647567</ext-link></td><td rowspan="1" colspan="1">-</td><td rowspan="1" colspan="1"><ext-link xmlns:xlink="http://www.w3.org/1999/xlink" ext-link-type="uri" xlink:href="http://www.ncbi.nlm.nih.gov/nuccore/KF647573" xlink:type="simple">KF647573</ext-link></td><td rowspan="1" colspan="1"><ext-link xmlns:xlink="http://www.w3.org/1999/xlink" ext-link-type="uri" xlink:href="http://www.ncbi.nlm.nih.gov/nuccore/KF647587" xlink:type="simple">KF647587</ext-link></td><td rowspan="1" colspan="1"><ext-link xmlns:xlink="http://www.w3.org/1999/xlink" ext-link-type="uri" xlink:href="http://www.ncbi.nlm.nih.gov/nuccore/KF647594" xlink:type="simple">KF647594</ext-link></td><td rowspan="1" colspan="1"><ext-link xmlns:xlink="http://www.w3.org/1999/xlink" ext-link-type="uri" xlink:href="http://www.ncbi.nlm.nih.gov/nuccore/KF647605" xlink:type="simple">KF647605</ext-link></td></tr><tr><td rowspan="1" colspan="1"><italic><tp:taxon-name>Hemidactylus ulii</tp:taxon-name></italic> sp. n.</td><td rowspan="1" colspan="1">JS48</td><td rowspan="1" colspan="1">NMP6V 74834/1</td><td rowspan="1" colspan="1">Yemen</td><td rowspan="1" colspan="1">Wadi Zabid</td><td rowspan="1" colspan="1">11</td><td rowspan="1" colspan="1"><named-content xmlns:xlink="http://www.w3.org/1999/xlink" content-type="dwc:verbatimCoordinates" xlink:type="simple">14.147, 43.517</named-content></td><td rowspan="1" colspan="1"><ext-link xmlns:xlink="http://www.w3.org/1999/xlink" ext-link-type="uri" xlink:href="http://www.ncbi.nlm.nih.gov/nuccore/KC818730" xlink:type="simple">KC818730</ext-link></td><td rowspan="1" colspan="1"><ext-link xmlns:xlink="http://www.w3.org/1999/xlink" ext-link-type="uri" xlink:href="http://www.ncbi.nlm.nih.gov/nuccore/KC818881" xlink:type="simple">KC818881</ext-link></td><td rowspan="1" colspan="1"><ext-link xmlns:xlink="http://www.w3.org/1999/xlink" ext-link-type="uri" xlink:href="http://www.ncbi.nlm.nih.gov/nuccore/KC818789" xlink:type="simple">KC818789</ext-link></td><td rowspan="1" colspan="1"><ext-link xmlns:xlink="http://www.w3.org/1999/xlink" ext-link-type="uri" xlink:href="http://www.ncbi.nlm.nih.gov/nuccore/KC818943" xlink:type="simple">KC818943</ext-link></td><td rowspan="1" colspan="1"><ext-link xmlns:xlink="http://www.w3.org/1999/xlink" ext-link-type="uri" xlink:href="http://www.ncbi.nlm.nih.gov/nuccore/KC819001" xlink:type="simple">KC819001</ext-link></td><td rowspan="1" colspan="1"><ext-link xmlns:xlink="http://www.w3.org/1999/xlink" ext-link-type="uri" xlink:href="http://www.ncbi.nlm.nih.gov/nuccore/KC819062" xlink:type="simple">KC819062</ext-link></td></tr><tr><td rowspan="1" colspan="1"><italic><tp:taxon-name>Hemidactylus ulii</tp:taxon-name></italic> sp. n.</td><td rowspan="1" colspan="1">JS49</td><td rowspan="1" colspan="1">NMP6V 74834/2</td><td rowspan="1" colspan="1">Yemen</td><td rowspan="1" colspan="1">Wadi Zabid</td><td rowspan="1" colspan="1">11</td><td rowspan="1" colspan="1"><named-content xmlns:xlink="http://www.w3.org/1999/xlink" content-type="dwc:verbatimCoordinates" xlink:type="simple">14.147, 43.517</named-content></td><td rowspan="1" colspan="1"><ext-link xmlns:xlink="http://www.w3.org/1999/xlink" ext-link-type="uri" xlink:href="http://www.ncbi.nlm.nih.gov/nuccore/KC818731" xlink:type="simple">KC818731</ext-link></td><td rowspan="1" colspan="1"><ext-link xmlns:xlink="http://www.w3.org/1999/xlink" ext-link-type="uri" xlink:href="http://www.ncbi.nlm.nih.gov/nuccore/KC818882" xlink:type="simple">KC818882</ext-link></td><td rowspan="1" colspan="1"><ext-link xmlns:xlink="http://www.w3.org/1999/xlink" ext-link-type="uri" xlink:href="http://www.ncbi.nlm.nih.gov/nuccore/KC818789" xlink:type="simple">KC818789</ext-link></td><td rowspan="1" colspan="1">-</td><td rowspan="1" colspan="1"><ext-link xmlns:xlink="http://www.w3.org/1999/xlink" ext-link-type="uri" xlink:href="http://www.ncbi.nlm.nih.gov/nuccore/KF647603" xlink:type="simple">KF647603</ext-link></td><td rowspan="1" colspan="1"><ext-link xmlns:xlink="http://www.w3.org/1999/xlink" ext-link-type="uri" xlink:href="http://www.ncbi.nlm.nih.gov/nuccore/KF647614" xlink:type="simple">KF647614</ext-link></td></tr><tr><td rowspan="1" colspan="1"><italic><tp:taxon-name>Hemidactylus ulii</tp:taxon-name></italic> sp. n.</td><td rowspan="1" colspan="1">JS45</td><td rowspan="1" colspan="1">not collected</td><td rowspan="1" colspan="1">Yemen</td><td rowspan="1" colspan="1">Al Hababi</td><td rowspan="1" colspan="1">12</td><td rowspan="1" colspan="1"><named-content xmlns:xlink="http://www.w3.org/1999/xlink" content-type="dwc:verbatimCoordinates" xlink:type="simple">13.333, 43.722</named-content></td><td rowspan="1" colspan="1"><ext-link xmlns:xlink="http://www.w3.org/1999/xlink" ext-link-type="uri" xlink:href="http://www.ncbi.nlm.nih.gov/nuccore/KC818728" xlink:type="simple">KC818728</ext-link></td><td rowspan="1" colspan="1"><ext-link xmlns:xlink="http://www.w3.org/1999/xlink" ext-link-type="uri" xlink:href="http://www.ncbi.nlm.nih.gov/nuccore/KC818878" xlink:type="simple">KC818878</ext-link></td><td rowspan="1" colspan="1">-</td><td rowspan="1" colspan="1">-</td><td rowspan="1" colspan="1">-</td><td rowspan="1" colspan="1"><ext-link xmlns:xlink="http://www.w3.org/1999/xlink" ext-link-type="uri" xlink:href="http://www.ncbi.nlm.nih.gov/nuccore/KF647612" xlink:type="simple">KF647612</ext-link></td></tr><tr><td rowspan="1" colspan="1"><italic><tp:taxon-name>Hemidactylus ulii</tp:taxon-name></italic> sp. n.</td><td rowspan="1" colspan="1">JS46</td><td rowspan="1" colspan="1">NMP6V 74833/1</td><td rowspan="1" colspan="1">Yemen</td><td rowspan="1" colspan="1">Al Hababi</td><td rowspan="1" colspan="1">12</td><td rowspan="1" colspan="1"><named-content xmlns:xlink="http://www.w3.org/1999/xlink" content-type="dwc:verbatimCoordinates" xlink:type="simple">13.333, 43.722</named-content></td><td rowspan="1" colspan="1"><ext-link xmlns:xlink="http://www.w3.org/1999/xlink" ext-link-type="uri" xlink:href="http://www.ncbi.nlm.nih.gov/nuccore/KC818728" xlink:type="simple">KC818728</ext-link></td><td rowspan="1" colspan="1"><ext-link xmlns:xlink="http://www.w3.org/1999/xlink" ext-link-type="uri" xlink:href="http://www.ncbi.nlm.nih.gov/nuccore/KC818879" xlink:type="simple">KC818879</ext-link></td><td rowspan="1" colspan="1"><ext-link xmlns:xlink="http://www.w3.org/1999/xlink" ext-link-type="uri" xlink:href="http://www.ncbi.nlm.nih.gov/nuccore/KC818789" xlink:type="simple">KC818789</ext-link></td><td rowspan="1" colspan="1">-</td><td rowspan="1" colspan="1">-</td><td rowspan="1" colspan="1"><ext-link xmlns:xlink="http://www.w3.org/1999/xlink" ext-link-type="uri" xlink:href="http://www.ncbi.nlm.nih.gov/nuccore/KF647613" xlink:type="simple">KF647613</ext-link></td></tr><tr><td rowspan="1" colspan="1"><bold><italic><tp:taxon-name>Hemidactylus ulii</tp:taxon-name></italic> sp. n.</bold></td><td rowspan="1" colspan="1"><bold>JS47</bold></td><td rowspan="1" colspan="1"><bold>NMP6V 74833/2</bold></td><td rowspan="1" colspan="1"><bold>Yemen</bold></td><td rowspan="1" colspan="1"><bold>Al Hababi</bold></td><td rowspan="1" colspan="1">12</td><td rowspan="1" colspan="1"><named-content xmlns:xlink="http://www.w3.org/1999/xlink" content-type="dwc:verbatimCoordinates" xlink:type="simple">13.333, 43.722</named-content></td><td rowspan="1" colspan="1"><ext-link xmlns:xlink="http://www.w3.org/1999/xlink" ext-link-type="uri" xlink:href="http://www.ncbi.nlm.nih.gov/nuccore/KC818729" xlink:type="simple">KC818729</ext-link></td><td rowspan="1" colspan="1"><ext-link xmlns:xlink="http://www.w3.org/1999/xlink" ext-link-type="uri" xlink:href="http://www.ncbi.nlm.nih.gov/nuccore/KC818880" xlink:type="simple">KC818880</ext-link></td><td rowspan="1" colspan="1"><ext-link xmlns:xlink="http://www.w3.org/1999/xlink" ext-link-type="uri" xlink:href="http://www.ncbi.nlm.nih.gov/nuccore/KC818789" xlink:type="simple">KC818789</ext-link></td><td rowspan="1" colspan="1"><ext-link xmlns:xlink="http://www.w3.org/1999/xlink" ext-link-type="uri" xlink:href="http://www.ncbi.nlm.nih.gov/nuccore/KC818942" xlink:type="simple">KC818942</ext-link></td><td rowspan="1" colspan="1"><ext-link xmlns:xlink="http://www.w3.org/1999/xlink" ext-link-type="uri" xlink:href="http://www.ncbi.nlm.nih.gov/nuccore/KC819001" xlink:type="simple">KC819001</ext-link></td><td rowspan="1" colspan="1"><ext-link xmlns:xlink="http://www.w3.org/1999/xlink" ext-link-type="uri" xlink:href="http://www.ncbi.nlm.nih.gov/nuccore/KC819061" xlink:type="simple">KC819061</ext-link></td></tr><tr><td rowspan="1" colspan="1"><italic><tp:taxon-name>Hemidactylus ulii</tp:taxon-name></italic> sp. n.</td><td rowspan="1" colspan="1">JS37</td><td rowspan="1" colspan="1">NMP6V 74832/1</td><td rowspan="1" colspan="1">Yemen</td><td rowspan="1" colspan="1">3 km S of Najd an Nashamah</td><td rowspan="1" colspan="1">13</td><td rowspan="1" colspan="1"><named-content xmlns:xlink="http://www.w3.org/1999/xlink" content-type="dwc:verbatimCoordinates" xlink:type="simple">13.358, 43.957</named-content></td><td rowspan="1" colspan="1"><ext-link xmlns:xlink="http://www.w3.org/1999/xlink" ext-link-type="uri" xlink:href="http://www.ncbi.nlm.nih.gov/nuccore/KC818727" xlink:type="simple">KC818727</ext-link></td><td rowspan="1" colspan="1"><ext-link xmlns:xlink="http://www.w3.org/1999/xlink" ext-link-type="uri" xlink:href="http://www.ncbi.nlm.nih.gov/nuccore/KC818876" xlink:type="simple">KC818876</ext-link></td><td rowspan="1" colspan="1"><ext-link xmlns:xlink="http://www.w3.org/1999/xlink" ext-link-type="uri" xlink:href="http://www.ncbi.nlm.nih.gov/nuccore/KF647578" xlink:type="simple">KF647578</ext-link></td><td rowspan="1" colspan="1"><ext-link xmlns:xlink="http://www.w3.org/1999/xlink" ext-link-type="uri" xlink:href="http://www.ncbi.nlm.nih.gov/nuccore/KC818943" xlink:type="simple">KC818943</ext-link></td><td rowspan="1" colspan="1">-</td><td rowspan="1" colspan="1"><ext-link xmlns:xlink="http://www.w3.org/1999/xlink" ext-link-type="uri" xlink:href="http://www.ncbi.nlm.nih.gov/nuccore/KF647611" xlink:type="simple">KF647611</ext-link></td></tr><tr><td rowspan="1" colspan="1"><italic><tp:taxon-name>Hemidactylus ulii</tp:taxon-name></italic> sp. n.</td><td rowspan="1" colspan="1">JS38</td><td rowspan="1" colspan="1">NMP6V 74832/2</td><td rowspan="1" colspan="1">Yemen</td><td rowspan="1" colspan="1">3 km S of Najd an Nashamah</td><td rowspan="1" colspan="1">13</td><td rowspan="1" colspan="1"><named-content xmlns:xlink="http://www.w3.org/1999/xlink" content-type="dwc:verbatimCoordinates" xlink:type="simple">13.358, 43.957</named-content></td><td rowspan="1" colspan="1"><ext-link xmlns:xlink="http://www.w3.org/1999/xlink" ext-link-type="uri" xlink:href="http://www.ncbi.nlm.nih.gov/nuccore/KC818727" xlink:type="simple">KC818727</ext-link></td><td rowspan="1" colspan="1"><ext-link xmlns:xlink="http://www.w3.org/1999/xlink" ext-link-type="uri" xlink:href="http://www.ncbi.nlm.nih.gov/nuccore/KC818877" xlink:type="simple">KC818877</ext-link></td><td rowspan="1" colspan="1"><ext-link xmlns:xlink="http://www.w3.org/1999/xlink" ext-link-type="uri" xlink:href="http://www.ncbi.nlm.nih.gov/nuccore/KC818789" xlink:type="simple">KC818789</ext-link></td><td rowspan="1" colspan="1"><ext-link xmlns:xlink="http://www.w3.org/1999/xlink" ext-link-type="uri" xlink:href="http://www.ncbi.nlm.nih.gov/nuccore/KF647593" xlink:type="simple">KF647593</ext-link></td><td rowspan="1" colspan="1">-</td><td rowspan="1" colspan="1"><ext-link xmlns:xlink="http://www.w3.org/1999/xlink" ext-link-type="uri" xlink:href="http://www.ncbi.nlm.nih.gov/nuccore/KF647614" xlink:type="simple">KF647614</ext-link></td></tr><tr><td rowspan="1" colspan="1"><italic><tp:taxon-name>Hemidactylus ulii</tp:taxon-name></italic> sp. n.</td><td rowspan="1" colspan="1">JS32</td><td rowspan="1" colspan="1">NMP6V 74835</td><td rowspan="1" colspan="1">Yemen</td><td rowspan="1" colspan="1">35 km W of Lahij</td><td rowspan="1" colspan="1">14</td><td rowspan="1" colspan="1"><named-content xmlns:xlink="http://www.w3.org/1999/xlink" content-type="dwc:verbatimCoordinates" xlink:type="simple">13.032, 44.558</named-content></td><td rowspan="1" colspan="1"><ext-link xmlns:xlink="http://www.w3.org/1999/xlink" ext-link-type="uri" xlink:href="http://www.ncbi.nlm.nih.gov/nuccore/KC818726" xlink:type="simple">KC818726</ext-link></td><td rowspan="1" colspan="1"><ext-link xmlns:xlink="http://www.w3.org/1999/xlink" ext-link-type="uri" xlink:href="http://www.ncbi.nlm.nih.gov/nuccore/KC818875" xlink:type="simple">KC818875</ext-link></td><td rowspan="1" colspan="1"><ext-link xmlns:xlink="http://www.w3.org/1999/xlink" ext-link-type="uri" xlink:href="http://www.ncbi.nlm.nih.gov/nuccore/KC818788" xlink:type="simple">KC818788</ext-link></td><td rowspan="1" colspan="1"><ext-link xmlns:xlink="http://www.w3.org/1999/xlink" ext-link-type="uri" xlink:href="http://www.ncbi.nlm.nih.gov/nuccore/KC818941" xlink:type="simple">KC818941</ext-link></td><td rowspan="1" colspan="1"><ext-link xmlns:xlink="http://www.w3.org/1999/xlink" ext-link-type="uri" xlink:href="http://www.ncbi.nlm.nih.gov/nuccore/KC819000" xlink:type="simple">KC819000</ext-link></td><td rowspan="1" colspan="1"><ext-link xmlns:xlink="http://www.w3.org/1999/xlink" ext-link-type="uri" xlink:href="http://www.ncbi.nlm.nih.gov/nuccore/KC819060" xlink:type="simple">KC819060</ext-link></td></tr><tr><td rowspan="1" colspan="1"><italic><tp:taxon-name>Hemidactylus ulii</tp:taxon-name></italic> sp. n.</td><td rowspan="1" colspan="1">BJ09</td><td rowspan="1" colspan="1">NHM-BS N41916</td><td rowspan="1" colspan="1">Yemen</td><td rowspan="1" colspan="1">Radman</td><td rowspan="1" colspan="1">15</td><td rowspan="1" colspan="1"><named-content xmlns:xlink="http://www.w3.org/1999/xlink" content-type="dwc:verbatimCoordinates" xlink:type="simple">14.1, 45.283</named-content></td><td rowspan="1" colspan="1"><ext-link xmlns:xlink="http://www.w3.org/1999/xlink" ext-link-type="uri" xlink:href="http://www.ncbi.nlm.nih.gov/nuccore/KF647572" xlink:type="simple">KF647572</ext-link></td><td rowspan="1" colspan="1">-</td><td rowspan="1" colspan="1"><ext-link xmlns:xlink="http://www.w3.org/1999/xlink" ext-link-type="uri" xlink:href="http://www.ncbi.nlm.nih.gov/nuccore/KF647577" xlink:type="simple">KF647577</ext-link></td><td rowspan="1" colspan="1"><ext-link xmlns:xlink="http://www.w3.org/1999/xlink" ext-link-type="uri" xlink:href="http://www.ncbi.nlm.nih.gov/nuccore/KF647592" xlink:type="simple">KF647592</ext-link></td><td rowspan="1" colspan="1">-</td><td rowspan="1" colspan="1"><ext-link xmlns:xlink="http://www.w3.org/1999/xlink" ext-link-type="uri" xlink:href="http://www.ncbi.nlm.nih.gov/nuccore/KC819059" xlink:type="simple">KC819059</ext-link></td></tr><tr><td rowspan="1" colspan="1"><italic><tp:taxon-name>Hemidactylus ulii</tp:taxon-name></italic> sp. n.</td><td rowspan="1" colspan="1">JS17</td><td rowspan="1" colspan="1">NMP6V 74831/1</td><td rowspan="1" colspan="1">Yemen</td><td rowspan="1" colspan="1">Al Hadr</td><td rowspan="1" colspan="1">16</td><td rowspan="1" colspan="1"><named-content xmlns:xlink="http://www.w3.org/1999/xlink" content-type="dwc:verbatimCoordinates" xlink:type="simple">13.877, 45.8</named-content></td><td rowspan="1" colspan="1"><ext-link xmlns:xlink="http://www.w3.org/1999/xlink" ext-link-type="uri" xlink:href="http://www.ncbi.nlm.nih.gov/nuccore/KC818725" xlink:type="simple">KC818725</ext-link></td><td rowspan="1" colspan="1"><ext-link xmlns:xlink="http://www.w3.org/1999/xlink" ext-link-type="uri" xlink:href="http://www.ncbi.nlm.nih.gov/nuccore/KC818874" xlink:type="simple">KC818874</ext-link></td><td rowspan="1" colspan="1"><ext-link xmlns:xlink="http://www.w3.org/1999/xlink" ext-link-type="uri" xlink:href="http://www.ncbi.nlm.nih.gov/nuccore/KC818787" xlink:type="simple">KC818787</ext-link></td><td rowspan="1" colspan="1"><ext-link xmlns:xlink="http://www.w3.org/1999/xlink" ext-link-type="uri" xlink:href="http://www.ncbi.nlm.nih.gov/nuccore/KC818940" xlink:type="simple">KC818940</ext-link></td><td rowspan="1" colspan="1"><ext-link xmlns:xlink="http://www.w3.org/1999/xlink" ext-link-type="uri" xlink:href="http://www.ncbi.nlm.nih.gov/nuccore/KC818999" xlink:type="simple">KC818999</ext-link></td><td rowspan="1" colspan="1"><ext-link xmlns:xlink="http://www.w3.org/1999/xlink" ext-link-type="uri" xlink:href="http://www.ncbi.nlm.nih.gov/nuccore/KC819059" xlink:type="simple">KC819059</ext-link></td></tr><tr><td rowspan="1" colspan="1"><italic><tp:taxon-name>Hemidactylus ulii</tp:taxon-name></italic> sp. n.</td><td rowspan="1" colspan="1">JS18</td><td rowspan="1" colspan="1">NMP6V 74831/2</td><td rowspan="1" colspan="1">Yemen</td><td rowspan="1" colspan="1">Al Hadr</td><td rowspan="1" colspan="1">16</td><td rowspan="1" colspan="1"><named-content xmlns:xlink="http://www.w3.org/1999/xlink" content-type="dwc:verbatimCoordinates" xlink:type="simple">13.877, 45.8</named-content></td><td rowspan="1" colspan="1"><ext-link xmlns:xlink="http://www.w3.org/1999/xlink" ext-link-type="uri" xlink:href="http://www.ncbi.nlm.nih.gov/nuccore/KC818725" xlink:type="simple">KC818725</ext-link></td><td rowspan="1" colspan="1">-</td><td rowspan="1" colspan="1"><ext-link xmlns:xlink="http://www.w3.org/1999/xlink" ext-link-type="uri" xlink:href="http://www.ncbi.nlm.nih.gov/nuccore/KC818789" xlink:type="simple">KC818789</ext-link></td><td rowspan="1" colspan="1">-</td><td rowspan="1" colspan="1"><ext-link xmlns:xlink="http://www.w3.org/1999/xlink" ext-link-type="uri" xlink:href="http://www.ncbi.nlm.nih.gov/nuccore/KF647604" xlink:type="simple">KF647604</ext-link></td><td rowspan="1" colspan="1"><ext-link xmlns:xlink="http://www.w3.org/1999/xlink" ext-link-type="uri" xlink:href="http://www.ncbi.nlm.nih.gov/nuccore/KC819059" xlink:type="simple">KC819059</ext-link></td></tr><tr><td rowspan="1" colspan="1"><italic><tp:taxon-name>Hemidactylus angulatus</tp:taxon-name></italic></td><td rowspan="1" colspan="1">JS123</td><td rowspan="1" colspan="1">NMP6V 74845/2</td><td rowspan="1" colspan="1">Ethiopia</td><td rowspan="1" colspan="1">Arba Minch</td><td rowspan="1" colspan="1">-</td><td rowspan="1" colspan="1"><named-content xmlns:xlink="http://www.w3.org/1999/xlink" content-type="dwc:verbatimCoordinates" xlink:type="simple">6.034, 37.564</named-content></td><td rowspan="1" colspan="1"><ext-link xmlns:xlink="http://www.w3.org/1999/xlink" ext-link-type="uri" xlink:href="http://www.ncbi.nlm.nih.gov/nuccore/KC818659" xlink:type="simple">KC818659</ext-link></td><td rowspan="1" colspan="1"><ext-link xmlns:xlink="http://www.w3.org/1999/xlink" ext-link-type="uri" xlink:href="http://www.ncbi.nlm.nih.gov/nuccore/KC818807" xlink:type="simple">KC818807</ext-link></td><td rowspan="1" colspan="1"><ext-link xmlns:xlink="http://www.w3.org/1999/xlink" ext-link-type="uri" xlink:href="http://www.ncbi.nlm.nih.gov/nuccore/KC818747" xlink:type="simple">KC818747</ext-link></td><td rowspan="1" colspan="1"><ext-link xmlns:xlink="http://www.w3.org/1999/xlink" ext-link-type="uri" xlink:href="http://www.ncbi.nlm.nih.gov/nuccore/KC818903" xlink:type="simple">KC818903</ext-link></td><td rowspan="1" colspan="1"><ext-link xmlns:xlink="http://www.w3.org/1999/xlink" ext-link-type="uri" xlink:href="http://www.ncbi.nlm.nih.gov/nuccore/KC818956" xlink:type="simple">KC818956</ext-link></td><td rowspan="1" colspan="1"><ext-link xmlns:xlink="http://www.w3.org/1999/xlink" ext-link-type="uri" xlink:href="http://www.ncbi.nlm.nih.gov/nuccore/KC819018" xlink:type="simple">KC819018</ext-link></td></tr><tr><td rowspan="1" colspan="1"><italic><tp:taxon-name>Hemidactylus flaviviridis</tp:taxon-name></italic></td><td rowspan="1" colspan="1">JS111</td><td rowspan="1" colspan="1">not collected</td><td rowspan="1" colspan="1">Pakistan</td><td rowspan="1" colspan="1">Okara</td><td rowspan="1" colspan="1">-</td><td rowspan="1" colspan="1"><named-content xmlns:xlink="http://www.w3.org/1999/xlink" content-type="dwc:verbatimCoordinates" xlink:type="simple">30.811, 73.457</named-content></td><td rowspan="1" colspan="1"><ext-link xmlns:xlink="http://www.w3.org/1999/xlink" ext-link-type="uri" xlink:href="http://www.ncbi.nlm.nih.gov/nuccore/KC818676" xlink:type="simple">KC818676</ext-link></td><td rowspan="1" colspan="1"><ext-link xmlns:xlink="http://www.w3.org/1999/xlink" ext-link-type="uri" xlink:href="http://www.ncbi.nlm.nih.gov/nuccore/KC818822" xlink:type="simple">KC818822</ext-link></td><td rowspan="1" colspan="1"><ext-link xmlns:xlink="http://www.w3.org/1999/xlink" ext-link-type="uri" xlink:href="http://www.ncbi.nlm.nih.gov/nuccore/JQ957126" xlink:type="simple">JQ957126</ext-link></td><td rowspan="1" colspan="1"><ext-link xmlns:xlink="http://www.w3.org/1999/xlink" ext-link-type="uri" xlink:href="http://www.ncbi.nlm.nih.gov/nuccore/JQ957253" xlink:type="simple">JQ957253</ext-link></td><td rowspan="1" colspan="1"><ext-link xmlns:xlink="http://www.w3.org/1999/xlink" ext-link-type="uri" xlink:href="http://www.ncbi.nlm.nih.gov/nuccore/KC818965" xlink:type="simple">KC818965</ext-link></td><td rowspan="1" colspan="1"><ext-link xmlns:xlink="http://www.w3.org/1999/xlink" ext-link-type="uri" xlink:href="http://www.ncbi.nlm.nih.gov/nuccore/KC819026" xlink:type="simple">KC819026</ext-link></td></tr><tr><td rowspan="1" colspan="1"><italic><tp:taxon-name>Hemidactylus flaviviridis</tp:taxon-name></italic></td><td rowspan="1" colspan="1">JS113</td><td rowspan="1" colspan="1">not collected</td><td rowspan="1" colspan="1">India</td><td rowspan="1" colspan="1">Haridwar</td><td rowspan="1" colspan="1">-</td><td rowspan="1" colspan="1"><named-content xmlns:xlink="http://www.w3.org/1999/xlink" content-type="dwc:verbatimCoordinates" xlink:type="simple">29.964, 78.201</named-content></td><td rowspan="1" colspan="1"><ext-link xmlns:xlink="http://www.w3.org/1999/xlink" ext-link-type="uri" xlink:href="http://www.ncbi.nlm.nih.gov/nuccore/KC818676" xlink:type="simple">KC818676</ext-link></td><td rowspan="1" colspan="1"><ext-link xmlns:xlink="http://www.w3.org/1999/xlink" ext-link-type="uri" xlink:href="http://www.ncbi.nlm.nih.gov/nuccore/KC818823" xlink:type="simple">KC818823</ext-link></td><td rowspan="1" colspan="1"><ext-link xmlns:xlink="http://www.w3.org/1999/xlink" ext-link-type="uri" xlink:href="http://www.ncbi.nlm.nih.gov/nuccore/JQ957126" xlink:type="simple">JQ957126</ext-link></td><td rowspan="1" colspan="1"><ext-link xmlns:xlink="http://www.w3.org/1999/xlink" ext-link-type="uri" xlink:href="http://www.ncbi.nlm.nih.gov/nuccore/JQ957253" xlink:type="simple">JQ957253</ext-link></td><td rowspan="1" colspan="1"><ext-link xmlns:xlink="http://www.w3.org/1999/xlink" ext-link-type="uri" xlink:href="http://www.ncbi.nlm.nih.gov/nuccore/KC818966" xlink:type="simple">KC818966</ext-link></td><td rowspan="1" colspan="1"><ext-link xmlns:xlink="http://www.w3.org/1999/xlink" ext-link-type="uri" xlink:href="http://www.ncbi.nlm.nih.gov/nuccore/KC819027" xlink:type="simple">KC819027</ext-link></td></tr><tr><td rowspan="1" colspan="1"><italic><tp:taxon-name>Hemidactylus flaviviridis</tp:taxon-name></italic></td><td rowspan="1" colspan="1">JS119</td><td rowspan="1" colspan="1">not collected</td><td rowspan="1" colspan="1">Oman</td><td rowspan="1" colspan="1">Jalan Bani Bu Hassan</td><td rowspan="1" colspan="1">-</td><td rowspan="1" colspan="1"><named-content xmlns:xlink="http://www.w3.org/1999/xlink" content-type="dwc:verbatimCoordinates" xlink:type="simple">22.089, 59.278</named-content></td><td rowspan="1" colspan="1"><ext-link xmlns:xlink="http://www.w3.org/1999/xlink" ext-link-type="uri" xlink:href="http://www.ncbi.nlm.nih.gov/nuccore/JQ957119" xlink:type="simple">JQ957119</ext-link></td><td rowspan="1" colspan="1"><ext-link xmlns:xlink="http://www.w3.org/1999/xlink" ext-link-type="uri" xlink:href="http://www.ncbi.nlm.nih.gov/nuccore/JQ957183" xlink:type="simple">JQ957183</ext-link></td><td rowspan="1" colspan="1"><ext-link xmlns:xlink="http://www.w3.org/1999/xlink" ext-link-type="uri" xlink:href="http://www.ncbi.nlm.nih.gov/nuccore/KC818754" xlink:type="simple">KC818754</ext-link></td><td rowspan="1" colspan="1"><ext-link xmlns:xlink="http://www.w3.org/1999/xlink" ext-link-type="uri" xlink:href="http://www.ncbi.nlm.nih.gov/nuccore/KC818911" xlink:type="simple">KC818911</ext-link></td><td rowspan="1" colspan="1"><ext-link xmlns:xlink="http://www.w3.org/1999/xlink" ext-link-type="uri" xlink:href="http://www.ncbi.nlm.nih.gov/nuccore/KC818967" xlink:type="simple">KC818967</ext-link></td><td rowspan="1" colspan="1"><ext-link xmlns:xlink="http://www.w3.org/1999/xlink" ext-link-type="uri" xlink:href="http://www.ncbi.nlm.nih.gov/nuccore/KC819028" xlink:type="simple">KC819028</ext-link></td></tr></tbody></table></table-wrap></tp:treatment-sec><ref-list><ref id="B38"><mixed-citation xmlns:xlink="http://www.w3.org/1999/xlink" xlink:type="simple"><person-group><name name-style="western"><surname>Rösler</surname><given-names>H</given-names></name><name name-style="western"><surname>Wranik</surname><given-names>W</given-names></name></person-group> (<year>1998</year>) <article-title>Beiträge zur Herpetologie der Republik Jemen. 3. Geckos des südlichen Jemen und der Insel Sokotra.</article-title><source>Zoologische Abhandlungen Staatliches Museum fur Tierkunde Dresden</source><volume>21</volume>: <fpage>113</fpage>-<lpage>132</lpage>.</mixed-citation></ref><ref id="B10"><mixed-citation xmlns:xlink="http://www.w3.org/1999/xlink" xlink:type="simple"><person-group><name name-style="western"><surname>Busais</surname><given-names>S</given-names></name><name name-style="western"><surname>Joger</surname><given-names>U</given-names></name></person-group> (<year>2011a</year>) <article-title>Molecular phylogeny of the gecko genus <italic>Hemidactylus</italic> Oken, 1817 on the mainland of Yemen (Reptilia: Gekkonidae).</article-title><source>Zoology in the Middle East</source><volume>53</volume>: <fpage>25</fpage>-<lpage>34</lpage>. doi: <ext-link ext-link-type="uri" xlink:href="http://dx.doi.org/10.1080/09397140.2011.10648859" xlink:type="simple">10.1080/09397140.2011.10648859</ext-link></mixed-citation></ref><ref id="B11"><mixed-citation xmlns:xlink="http://www.w3.org/1999/xlink" xlink:type="simple"><person-group><name name-style="western"><surname>Busais</surname><given-names>SM</given-names></name><name name-style="western"><surname>Joger</surname><given-names>U</given-names></name></person-group> (<year>2011b</year>) <article-title>Three new species of <italic>Hemidactylus</italic> Oken, 1817 from Yemen (Squamata, Gekkonidae).</article-title><source>Vertebrate Zoology</source><volume>61</volume>: <fpage>267</fpage>-<lpage>280</lpage>.</mixed-citation></ref><ref id="B13"><mixed-citation xmlns:xlink="http://www.w3.org/1999/xlink" xlink:type="simple"><person-group><name name-style="western"><surname>Carranza</surname><given-names>S</given-names></name><name name-style="western"><surname>Arnold</surname><given-names>EN</given-names></name></person-group> (<year>2012</year>) <article-title>A review of the geckos of the genus <italic>Hemidactylus</italic> (Squamata: Gekkonidae) from Oman based on morphology, mitochondrial and nuclear data, with descriptions of eight new species.</article-title><source>Zootaxa</source><volume>3378</volume>: <fpage>1</fpage>-<lpage>95</lpage>.</mixed-citation></ref><ref id="B35"><mixed-citation xmlns:xlink="http://www.w3.org/1999/xlink" xlink:type="simple"><person-group><name name-style="western"><surname>Moravec</surname><given-names>J</given-names></name><name name-style="western"><surname>Kratochvíl</surname><given-names>L</given-names></name><name name-style="western"><surname>Amr</surname><given-names>ZS</given-names></name><name name-style="western"><surname>Jandzik</surname><given-names>D</given-names></name><name name-style="western"><surname>Šmíd</surname><given-names>J</given-names></name><name name-style="western"><surname>Gvoždík</surname><given-names>V</given-names></name></person-group> (<year>2011</year>) <article-title>High genetic differentiation within the <italic>Hemidactylus turcicus</italic> complex (Reptilia: Gekkonidae) in the Levant, with comments on the phylogeny and systematics of the genus.</article-title><source>Zootaxa</source><volume>2894</volume>: <fpage>21</fpage>-<lpage>38</lpage>.</mixed-citation></ref><ref id="B44"><mixed-citation xmlns:xlink="http://www.w3.org/1999/xlink" xlink:type="simple"><person-group><name name-style="western"><surname>Šmíd</surname><given-names>J</given-names></name><name name-style="western"><surname>Carranza</surname><given-names>S</given-names></name><name name-style="western"><surname>Kratochvíl</surname><given-names>L</given-names></name><name name-style="western"><surname>Gvoždík</surname><given-names>V</given-names></name><name name-style="western"><surname>Nasher</surname><given-names>AK</given-names></name><name name-style="western"><surname>Moravec</surname><given-names>J</given-names></name></person-group> (<year>2013</year>) <article-title>Out of Arabia: A Complex Biogeographic History of Multiple Vicariance and Dispersal Events in the Gecko Genus <italic>Hemidactylus</italic> (Reptilia: Gekkonidae).</article-title><source>PLoS ONE</source><volume>8</volume>(<issue>5</issue>): <elocation-id>e64018</elocation-id>. doi: <ext-link ext-link-type="uri" xlink:href="http://dx.doi.org/10.1371/journal.pone.0064018" xlink:type="simple">10.1371/journal.pone.0064018</ext-link></mixed-citation></ref><ref id="B3"><mixed-citation xmlns:xlink="http://www.w3.org/1999/xlink" xlink:type="simple"><person-group><name name-style="western"><surname>Anderson</surname><given-names>SC</given-names></name></person-group> (<year>1999</year>) <article-title>The lizards of Iran.</article-title><publisher-name>Society for the Study of Amphibians and Reptiles</publisher-name>, <lpage>442</lpage> pp. <comment>+ 425 colour plates</comment>..</mixed-citation></ref></ref-list></tp:taxon-treatment>
